# Supplementary material for: Excited-state configuration controls the ability of nitroarenes to act as energy transfer catalysts
Source: Nat Catal. 2025 Dec 17;8(12):1361–9. doi: 10.1038/s41929-025-01453-z (PMC12727535; doi:10.1038/s41929-025-01453-z)
Supplement: Supplementary file 2 — The atomic coordinates of optimized structures. [file 41929_2025_1453_MOESM2_ESM.zip]

Archive with 111 entries (111 files):
- 1.singlet_E.xyz
- 1.singlet_Z.xyz
- 1.triplet.xyz
- N01.singlet.xyz
- N01.triplet_n-pi.xyz
- N01.triplet_pi-pi.xyz
- N02.singlet.xyz
- N02.triplet_n-pi.xyz
- N02.triplet_pi-pi.xyz
- N03.singlet.xyz
- N03.triplet_n-pi.xyz
- N03.triplet_pi-pi.xyz
- N04.singlet.xyz
- N04.triplet_n-pi.xyz
- N04.triplet_pi-pi.xyz
- N05.singlet.xyz
- N05.triplet_n-pi.xyz
- N05.triplet_pi-pi.xyz
- N06.singlet.xyz
- N06.triplet_n-pi.xyz
- N06.triplet_pi-pi.xyz
- N07.singlet.xyz
- N07.triplet_n-pi.xyz
- N07.triplet_pi-pi.xyz
- N08.singlet.xyz
- N08.triplet_n-pi.xyz
- N08.triplet_pi-pi.xyz
- N09.singlet.xyz
- N09.triplet_n-pi.xyz
- N09.triplet_pi-pi.xyz
- N10.singlet.xyz
- N10.triplet_n-pi.xyz
- N10.triplet_pi-pi.xyz
- N11.singlet.xyz
- N11.triplet_n-pi.xyz
- N11.triplet_pi-pi.xyz
- N12.singlet.xyz
- N12.triplet_n-pi.xyz
- N12.triplet_pi-pi.xyz
- N13.singlet.xyz
- N13.triplet_n-pi.xyz
- N13.triplet_pi-pi.xyz
- N14.singlet.xyz
- N14.triplet_n-pi.xyz
- N14.triplet_pi-pi.xyz
- N15.singlet.xyz
- N15.triplet_n-pi.xyz
- N15.triplet_pi-pi.xyz
- N16.singlet.xyz
- N16.triplet_n-pi.xyz
- N16.triplet_pi-pi.xyz
- N17.singlet.xyz
- N17.triplet_n-pi.xyz
- N17.triplet_pi-pi.xyz
- N18.singlet.xyz
- N18.triplet_n-pi.xyz
- N18.triplet_pi-pi.xyz
- N19.singlet.xyz
- N19.triplet_n-pi.xyz
- N19.triplet_pi-pi.xyz
- N20.singlet.xyz
- N20.triplet_n-pi.xyz
- N20.triplet_pi-pi.xyz
- N21.singlet.xyz
- N21.triplet_n-pi.xyz
- N21.triplet_pi-pi.xyz
- N22.singlet.xyz
- N22.triplet_n-pi.xyz
- N22.triplet_pi-pi.xyz
- N23.singlet.xyz
- N23.triplet_n-pi.xyz
- N23.triplet_pi-pi.xyz
- N24.singlet.xyz
- N24.triplet_n-pi.xyz
- N24.triplet_pi-pi.xyz
- N25.singlet.xyz
- N25.triplet_n-pi.xyz
- N25.triplet_pi-pi.xyz
- N26.singlet.xyz
- N26.triplet_n-pi.xyz
- N26.triplet_pi-pi.xyz
- N27.singlet.xyz
- N27.triplet_n-pi.xyz
- N27.triplet_pi-pi.xyz
- N28.singlet.xyz
- N28.triplet_n-pi.xyz
- N28.triplet_pi-pi.xyz
- N29.singlet.xyz
- N29.triplet_n-pi.xyz
- N29.triplet_pi-pi.xyz
- N30.singlet.xyz
- N30.triplet_n-pi.xyz
- N30.triplet_pi-pi.xyz
- N31.singlet.xyz
- N31.triplet_n-pi.xyz
- N31.triplet_pi-pi.xyz
- N32.singlet.xyz
- N32.triplet_n-pi.xyz
- N32.triplet_pi-pi.xyz
- N33.singlet.xyz
- N33.triplet_n-pi.xyz
- N33.triplet_pi-pi.xyz
- N34.singlet.xyz
- N34.triplet_n-pi.xyz
- N34.triplet_pi-pi.xyz
- N35.singlet.xyz
- N35.triplet_n-pi.xyz
- N35.triplet_pi-pi.xyz
- N36.singlet.xyz
- N36.triplet_n-pi.xyz
- N36.triplet_pi-pi.xyz
