# Supplementary material for: Excited-state configuration controls the ability of nitroarenes to act as energy transfer catalysts
Source: Nat Catal. 2025 Dec 17;8(12):1361–9. doi: 10.1038/s41929-025-01453-z (PMC12727535; doi:10.1038/s41929-025-01453-z)
Supplement: Supplementary file 2 — The atomic coordinates of optimized structures. [file 41929_2025_1453_MOESM2_ESM.zip › 1.singlet_E.xyz]

25
Electronic energy: -576.821962993 a.u.	Gibbs free energy correction: 0.166702 a.u.
C	1.404707	0.143115	0.055911
C	1.758169	-1.164639	0.421630
C	3.077141	-1.599035	0.333759
C	4.072391	-0.735083	-0.122705
C	3.737967	0.570040	-0.478471
C	2.419403	1.007761	-0.379607
C	-0.004457	0.616942	0.132804
C	-0.210305	2.079555	0.420054
C	-1.005305	-0.261687	-0.078900
C	-2.451714	0.041606	-0.027031
O	-2.988623	1.108391	0.166015
O	-3.157526	-1.089426	-0.238630
C	-4.570867	-0.919480	-0.216126
H	0.993424	-1.839329	0.808208
H	3.331161	-2.616504	0.633322
H	5.106096	-1.075602	-0.191704
H	4.508713	1.255237	-0.833269
H	2.174537	2.031967	-0.662222
H	0.511500	2.420736	1.174947
H	-1.232612	2.284333	0.745231
H	-0.028596	2.665912	-0.495352
H	-0.777740	-1.297595	-0.330139
H	-4.886231	-0.206446	-0.989965
H	-4.898516	-0.538925	0.760891
H	-4.995332	-1.910071	-0.406938
