# Supplementary material for: Excited-state configuration controls the ability of nitroarenes to act as energy transfer catalysts
Source: Nat Catal. 2025 Dec 17;8(12):1361–9. doi: 10.1038/s41929-025-01453-z (PMC12727535; doi:10.1038/s41929-025-01453-z)
Supplement: Supplementary file 2 — The atomic coordinates of optimized structures. [file 41929_2025_1453_MOESM2_ESM.zip › 1.singlet_Z.xyz]

25
Electronic energy: -576.818677112 a.u.	Gibbs free energy correction: 0.165959 a.u.
C	-1.096490	0.412751	-0.076015
C	-1.186113	-0.647700	-0.984814
C	-2.241008	-1.551637	-0.913268
C	-3.215257	-1.418028	0.076192
C	-3.131935	-0.369318	0.989441
C	-2.086592	0.548244	0.904550
C	-0.018571	1.434830	-0.191326
C	-0.501912	2.851491	-0.353412
C	1.301528	1.176308	-0.183355
C	1.937017	-0.142245	0.045690
O	1.402723	-1.215482	0.179409
O	3.278675	0.012473	0.102375
C	4.001351	-1.191571	0.335377
H	-0.415630	-0.761823	-1.747142
H	-2.298837	-2.371088	-1.630515
H	-4.037756	-2.131846	0.135411
H	-3.885486	-0.260399	1.770353
H	-2.028234	1.366241	1.624951
H	-1.141542	2.928919	-1.245798
H	0.332696	3.557965	-0.442312
H	-1.124447	3.146216	0.505117
H	2.005769	2.001327	-0.299786
H	3.805135	-1.920492	-0.462815
H	3.706177	-1.639892	1.293817
H	5.058861	-0.909796	0.350089
