# Supplementary material for: Excited-state configuration controls the ability of nitroarenes to act as energy transfer catalysts
Source: Nat Catal. 2025 Dec 17;8(12):1361–9. doi: 10.1038/s41929-025-01453-z (PMC12727535; doi:10.1038/s41929-025-01453-z)
Supplement: Supplementary file 2 — The atomic coordinates of optimized structures. [file 41929_2025_1453_MOESM2_ESM.zip › 1.triplet.xyz]

25
Electronic energy: -576.738289074 a.u.	Gibbs free energy correction: 0.160159 a.u.
C	1.267688	0.290810	-0.223088
C	1.332747	-1.106591	-0.459405
C	2.496336	-1.820513	-0.219161
C	3.637513	-1.174443	0.266064
C	3.594098	0.200738	0.510922
C	2.434608	0.924685	0.273877
C	0.068933	1.028561	-0.475601
C	-0.023925	2.503186	-0.213769
C	-1.150133	0.343319	-0.917956
C	-2.177071	-0.001907	0.060934
O	-2.123066	0.268863	1.241771
O	-3.215683	-0.653167	-0.506296
C	-4.253739	-1.004270	0.403092
H	0.449471	-1.624672	-0.837889
H	2.518105	-2.894245	-0.410254
H	4.551326	-1.738375	0.454094
H	4.477471	0.712605	0.895218
H	2.421017	1.994624	0.481663
H	0.010736	2.702963	0.871345
H	-0.968783	2.912198	-0.593934
H	0.805738	3.054882	-0.683092
H	-1.360848	0.140817	-1.972107
H	-4.676084	-0.105284	0.872854
H	-3.867795	-1.660858	1.194893
H	-5.012686	-1.521661	-0.192041
