# Supplementary material for: Excited-state configuration controls the ability of nitroarenes to act as energy transfer catalysts
Source: Nat Catal. 2025 Dec 17;8(12):1361–9. doi: 10.1038/s41929-025-01453-z (PMC12727535; doi:10.1038/s41929-025-01453-z)
Supplement: Supplementary file 2 — The atomic coordinates of optimized structures. [file 41929_2025_1453_MOESM2_ESM.zip › N01.singlet.xyz]

14
Electronic energy: -436.743556880 a.u. 	 Gibbs free energy correction: 0.072651 a.u.
 C	-0.241716	 0.000004	-0.000006
 C	 0.422944	 1.220170	-0.000045
 C	 1.815227	 1.211170	-0.000026
 C	 2.508319	 0.000004	 0.000035
 C	 1.815217	-1.211175	 0.000075
 C	 0.422950	-1.220174	 0.000053
 H	-0.154475	 2.142454	-0.000089
 H	 2.360655	 2.154775	-0.000057
 H	 3.598809	-0.000011	 0.000050
 H	 2.360670	-2.154766	 0.000123
 H	-0.154498	-2.142441	 0.000080
 N	-1.720106	 0.000001	-0.000028
 O	-2.276756	 1.076477	-0.000038
 O	-2.276752	-1.076478	-0.000014
