# Supplementary material for: Excited-state configuration controls the ability of nitroarenes to act as energy transfer catalysts
Source: Nat Catal. 2025 Dec 17;8(12):1361–9. doi: 10.1038/s41929-025-01453-z (PMC12727535; doi:10.1038/s41929-025-01453-z)
Supplement: Supplementary file 2 — The atomic coordinates of optimized structures. [file 41929_2025_1453_MOESM2_ESM.zip › N01.triplet_n-pi.xyz]

14
Electronic energy: -436.640292484 a.u. 	 Gibbs free energy correction: 0.067433 a.u.
 C	-0.237385	-0.000009	 0.073994
 C	 0.439809	-1.218367	 0.046386
 C	 1.829843	-1.207635	-0.021040
 C	 2.527743	 0.000017	-0.054121
 C	 1.829814	 1.207652	-0.021164
 C	 0.439776	 1.218363	 0.046258
 H	-0.126140	-2.148329	 0.065444
 H	 2.371188	-2.153495	-0.050339
 H	 3.616565	 0.000025	-0.105033
 H	 2.371131	 2.153525	-0.050563
 H	-0.126187	 2.148318	 0.065224
 N	-1.658458	-0.000042	 0.202444
 O	-2.342178	-1.063239	-0.110401
 O	-2.342191	 1.063255	-0.110063
