# Supplementary material for: Excited-state configuration controls the ability of nitroarenes to act as energy transfer catalysts
Source: Nat Catal. 2025 Dec 17;8(12):1361–9. doi: 10.1038/s41929-025-01453-z (PMC12727535; doi:10.1038/s41929-025-01453-z)
Supplement: Supplementary file 2 — The atomic coordinates of optimized structures. [file 41929_2025_1453_MOESM2_ESM.zip › N01.triplet_pi-pi.xyz]

14
Electronic energy: -436.620122234 a.u. 	 Gibbs free energy correction: 0.065322 a.u.
 C	 0.288128	 0.000000	-0.000019
 C	-0.433671	-1.279349	-0.000119
 C	-1.782064	-1.256294	-0.000040
 C	-2.512161	 0.000000	 0.000138
 C	-1.782062	 1.256295	 0.000231
 C	-0.433670	 1.279349	 0.000157
 H	 0.157363	-2.191213	-0.000252
 H	-2.344656	-2.190195	-0.000111
 H	-3.599906	 0.000001	 0.000199
 H	-2.344654	 2.190196	 0.000364
 H	 0.157364	 2.191213	 0.000222
 N	 1.684522	-0.000000	-0.000090
 O	 2.257239	-1.097933	-0.000235
 O	 2.257240	 1.097932	-0.000001
