# Supplementary material for: Excited-state configuration controls the ability of nitroarenes to act as energy transfer catalysts
Source: Nat Catal. 2025 Dec 17;8(12):1361–9. doi: 10.1038/s41929-025-01453-z (PMC12727535; doi:10.1038/s41929-025-01453-z)
Supplement: Supplementary file 2 — The atomic coordinates of optimized structures. [file 41929_2025_1453_MOESM2_ESM.zip › N02.singlet.xyz]

17
Electronic energy: -476.051661709 a.u. 	 Gibbs free energy correction: 0.098868 a.u.
 C	-0.195333	-0.276203	-0.008213
 C	 0.416289	 0.986710	 0.035041
 C	 1.818013	 0.981427	 0.034711
 C	 2.559208	-0.194984	-0.018971
 C	 1.913220	-1.429351	-0.062811
 C	 0.525392	-1.467768	-0.050214
 H	 2.335015	 1.941168	 0.078759
 H	 3.648646	-0.145642	-0.022834
 H	 2.483956	-2.356553	-0.103637
 H	-0.024434	-2.406256	-0.070135
 N	-1.667368	-0.413628	-0.011396
 O	-2.127714	-1.506603	 0.240360
 O	-2.329296	 0.569525	-0.273953
 C	-0.307367	 2.305771	 0.094821
 H	-0.850527	 2.496723	-0.839220
 H	-1.059101	 2.317596	 0.893687
 H	 0.417571	 3.111370	 0.265717
