# Supplementary material for: Excited-state configuration controls the ability of nitroarenes to act as energy transfer catalysts
Source: Nat Catal. 2025 Dec 17;8(12):1361–9. doi: 10.1038/s41929-025-01453-z (PMC12727535; doi:10.1038/s41929-025-01453-z)
Supplement: Supplementary file 2 — The atomic coordinates of optimized structures. [file 41929_2025_1453_MOESM2_ESM.zip › N02.triplet_n-pi.xyz]

17
Electronic energy: -475.951205878 a.u. 	 Gibbs free energy correction: 0.093891 a.u.
 C	-0.181894	-0.269636	-0.052198
 C	 0.453337	 0.981485	-0.062886
 C	 1.848109	 0.976678	 0.012497
 C	 2.576622	-0.209721	 0.082868
 C	 1.914216	-1.435472	 0.072356
 C	 0.525593	-1.469420	-0.001386
 H	 2.371611	 1.934376	 0.005741
 H	 3.664921	-0.174624	 0.137012
 H	 2.475360	-2.368493	 0.122818
 H	-0.026093	-2.407507	-0.011014
 N	-1.607800	-0.322832	-0.186028
 O	-2.218239	-1.465707	-0.201885
 O	-2.361732	 0.510440	 0.483274
 C	-0.311665	 2.274599	-0.159775
 H	-1.126063	 2.203799	-0.895655
 H	-0.771768	 2.534846	 0.803396
 H	 0.360487	 3.088479	-0.460071
