# Supplementary material for: Excited-state configuration controls the ability of nitroarenes to act as energy transfer catalysts
Source: Nat Catal. 2025 Dec 17;8(12):1361–9. doi: 10.1038/s41929-025-01453-z (PMC12727535; doi:10.1038/s41929-025-01453-z)
Supplement: Supplementary file 2 — The atomic coordinates of optimized structures. [file 41929_2025_1453_MOESM2_ESM.zip › N02.triplet_pi-pi.xyz]

17
Electronic energy: -475.927846044 a.u. 	 Gibbs free energy correction: 0.090917 a.u.
 C	 0.256043	-0.256489	 0.244084
 C	-0.460529	 1.046646	 0.113219
 C	-1.756999	 0.957532	-0.315242
 C	-2.416305	-0.292916	-0.429692
 C	-1.780908	-1.501086	 0.076002
 C	-0.494002	-1.487852	 0.484982
 H	-2.324582	 1.874737	-0.484490
 H	-3.448972	-0.335895	-0.771082
 H	-2.368770	-2.417898	 0.139697
 H	 0.029764	-2.360935	 0.866060
 N	 1.605343	-0.377121	-0.154697
 O	 2.150749	-1.465076	 0.039173
 O	 2.163453	 0.614042	-0.629762
 C	 0.193581	 2.326090	 0.519213
 H	 0.645226	 2.218553	 1.518880
 H	 1.014233	 2.579557	-0.164929
 H	-0.543209	 3.138446	 0.548049
