# Supplementary material for: Excited-state configuration controls the ability of nitroarenes to act as energy transfer catalysts
Source: Nat Catal. 2025 Dec 17;8(12):1361–9. doi: 10.1038/s41929-025-01453-z (PMC12727535; doi:10.1038/s41929-025-01453-z)
Supplement: Supplementary file 2 — The atomic coordinates of optimized structures. [file 41929_2025_1453_MOESM2_ESM.zip › N03.singlet.xyz]

18
Electronic energy: -551.260940433 a.u.	Gibbs free energy correction: 0.102339 a.u.
C	-0.571225	0.326364	-0.014677
C	0.696267	-0.289603	0.005319
C	1.818300	0.550589	-0.016465
C	1.671138	1.935159	-0.061503
C	0.410010	2.525047	-0.068774
C	-0.714211	1.707622	-0.035575
H	2.817517	0.121349	0.004572
H	2.565859	2.558298	-0.084403
H	0.299907	3.607899	-0.098292
H	-1.724212	2.113960	-0.024351
N	-1.809964	-0.468925	-0.023255
O	-2.789785	0.044142	0.480875
O	-1.784563	-1.556264	-0.551527
O	0.762301	-1.627763	0.082623
C	2.042534	-2.223386	0.151685
H	2.592855	-1.886832	1.044765
H	1.863234	-3.301079	0.215475
H	2.634089	-2.002800	-0.750814
