# Supplementary material for: Excited-state configuration controls the ability of nitroarenes to act as energy transfer catalysts
Source: Nat Catal. 2025 Dec 17;8(12):1361–9. doi: 10.1038/s41929-025-01453-z (PMC12727535; doi:10.1038/s41929-025-01453-z)
Supplement: Supplementary file 2 — The atomic coordinates of optimized structures. [file 41929_2025_1453_MOESM2_ESM.zip › N03.triplet_n-pi.xyz]

18
Electronic energy: -551.161812093 a.u.	Gibbs free energy correction: 0.097508 a.u.
C	0.512378	0.403442	-0.048278
C	-0.679916	-0.344774	-0.034719
C	-1.892637	0.339452	0.052525
C	-1.906427	1.735966	0.101101
C	-0.722520	2.464058	0.061009
C	0.496286	1.790931	-0.017574
H	-2.831869	-0.209757	0.072905
H	-2.864400	2.252474	0.165660
H	-0.740088	3.552647	0.094925
H	1.448330	2.317935	-0.050303
N	1.752429	-0.296861	-0.183560
O	2.850520	0.360069	-0.289894
O	1.981487	-1.345452	0.587325
O	-0.545212	-1.685354	-0.124858
C	-1.725925	-2.461371	-0.118316
H	-2.373116	-2.209119	-0.973722
H	-1.401016	-3.503490	-0.199463
H	-2.286632	-2.322992	0.819844
