# Supplementary material for: Excited-state configuration controls the ability of nitroarenes to act as energy transfer catalysts
Source: Nat Catal. 2025 Dec 17;8(12):1361–9. doi: 10.1038/s41929-025-01453-z (PMC12727535; doi:10.1038/s41929-025-01453-z)
Supplement: Supplementary file 2 — The atomic coordinates of optimized structures. [file 41929_2025_1453_MOESM2_ESM.zip › N03.triplet_pi-pi.xyz]

18
Electronic energy: -551.144174731 a.u.	Gibbs free energy correction: 0.095819 a.u.
C	0.677805	0.106711	-0.225157
C	-0.783290	-0.106529	-0.014796
C	-1.556818	0.971075	0.404943
C	-0.993238	2.244390	0.432932
C	0.340657	2.464875	-0.114150
C	1.144013	1.439793	-0.503085
H	-2.615698	0.839929	0.624933
H	-1.581621	3.098202	0.761712
H	0.695664	3.492411	-0.212926
H	2.153119	1.578377	-0.883523
N	1.599447	-0.896081	0.147270
O	2.779296	-0.708989	-0.153396
O	1.160928	-1.894894	0.716510
O	-1.222459	-1.298356	-0.395543
C	-2.614075	-1.555661	-0.290419
H	-3.186118	-0.847276	-0.908952
H	-2.757628	-2.577286	-0.653163
H	-2.936282	-1.481808	0.758857
