# Supplementary material for: Excited-state configuration controls the ability of nitroarenes to act as energy transfer catalysts
Source: Nat Catal. 2025 Dec 17;8(12):1361–9. doi: 10.1038/s41929-025-01453-z (PMC12727535; doi:10.1038/s41929-025-01453-z)
Supplement: Supplementary file 2 — The atomic coordinates of optimized structures. [file 41929_2025_1453_MOESM2_ESM.zip › N04.singlet.xyz]

14
Electronic energy: -535.982752870 a.u. 	 Gibbs free energy correction: 0.063128 a.u.
 C	-0.236011	-0.249115	 0.005298
 C	 0.450072	 0.966854	-0.041543
 C	 1.840145	 0.972556	-0.034497
 C	 2.538498	-0.228744	 0.025722
 C	 1.853687	-1.444499	 0.068554
 C	 0.465020	-1.451794	 0.052479
 H	 2.347263	 1.935627	-0.079952
 H	 3.628498	-0.213280	 0.035257
 H	 2.400457	-2.385312	 0.113507
 H	-0.111384	-2.374899	 0.074277
 N	-1.707361	-0.306843	 0.014220
 O	-2.213387	-1.377090	-0.251244
 O	-2.306378	 0.704659	 0.296738
 F	-0.180406	 2.130407	-0.118073
