# Supplementary material for: Excited-state configuration controls the ability of nitroarenes to act as energy transfer catalysts
Source: Nat Catal. 2025 Dec 17;8(12):1361–9. doi: 10.1038/s41929-025-01453-z (PMC12727535; doi:10.1038/s41929-025-01453-z)
Supplement: Supplementary file 2 — The atomic coordinates of optimized structures. [file 41929_2025_1453_MOESM2_ESM.zip › N04.triplet_n-pi.xyz]

14
Electronic energy: -535.882382235 a.u. 	 Gibbs free energy correction: 0.058414 a.u.
 C	-0.222379	-0.251546	-0.059365
 C	 0.475081	 0.957523	-0.071105
 C	 1.857246	 0.977451	 0.010195
 C	 2.554242	-0.227968	 0.086377
 C	 1.865161	-1.440030	 0.078288
 C	 0.475118	-1.455583	 0.002288
 H	 2.363790	 1.941862	 0.003629
 H	 3.642216	-0.215494	 0.147335
 H	 2.410184	-2.381613	 0.135770
 H	-0.093440	-2.383824	-0.002884
 N	-1.644634	-0.239318	-0.191196
 O	-2.291679	-1.355963	-0.178629
 O	-2.337728	 0.658217	 0.474214
 F	-0.200208	 2.104130	-0.176691
