# Supplementary material for: Excited-state configuration controls the ability of nitroarenes to act as energy transfer catalysts
Source: Nat Catal. 2025 Dec 17;8(12):1361–9. doi: 10.1038/s41929-025-01453-z (PMC12727535; doi:10.1038/s41929-025-01453-z)
Supplement: Supplementary file 2 — The atomic coordinates of optimized structures. [file 41929_2025_1453_MOESM2_ESM.zip › N04.triplet_pi-pi.xyz]

14
Electronic energy: -535.854986316 a.u. 	 Gibbs free energy correction: 0.056320 a.u.
 C	-0.296403	-0.222895	-0.376692
 C	 0.490952	 1.019657	-0.184973
 C	 1.745728	 0.938482	 0.329285
 C	 2.327740	-0.342953	 0.504781
 C	 1.678190	-1.528633	-0.032289
 C	 0.430127	-1.480628	-0.551649
 H	 2.309485	 1.851315	 0.521785
 H	 3.319076	-0.430718	 0.944315
 H	 2.233728	-2.467780	-0.034549
 H	-0.083224	-2.341988	-0.973272
 N	-1.621657	-0.268335	 0.164737
 O	-2.231788	-1.321594	 0.045012
 O	-2.056263	 0.764446	 0.654760
 F	-0.042341	 2.158502	-0.593377
