# Supplementary material for: Excited-state configuration controls the ability of nitroarenes to act as energy transfer catalysts
Source: Nat Catal. 2025 Dec 17;8(12):1361–9. doi: 10.1038/s41929-025-01453-z (PMC12727535; doi:10.1038/s41929-025-01453-z)
Supplement: Supplementary file 2 — The atomic coordinates of optimized structures. [file 41929_2025_1453_MOESM2_ESM.zip › N05.singlet.xyz]

20
Electronic energy: -664.619597079 a.u.	Gibbs free energy correction: 0.109331 a.u.
C	-0.853916	0.548245	0.019012
C	-0.268863	-0.717325	0.067568
C	-1.106512	-1.829994	0.005276
C	-2.484673	-1.673299	-0.133781
C	-3.041129	-0.397973	-0.213247
C	-2.221824	0.726052	-0.132113
H	-0.652490	-2.819531	0.059159
H	-3.126381	-2.553041	-0.184039
H	-4.118044	-0.273019	-0.324612
H	-2.620637	1.738443	-0.169901
N	-0.039671	1.760372	0.237357
O	-0.396231	2.771952	-0.325655
O	0.896811	1.666348	1.000029
C	1.211060	-0.958225	0.130719
O	1.718189	-1.809650	0.811750
O	1.869545	-0.170221	-0.722890
C	3.292838	-0.248827	-0.629291
H	3.678371	0.426166	-1.398615
H	3.615859	0.076821	0.368645
H	3.632627	-1.277798	-0.802855
