# Supplementary material for: Excited-state configuration controls the ability of nitroarenes to act as energy transfer catalysts
Source: Nat Catal. 2025 Dec 17;8(12):1361–9. doi: 10.1038/s41929-025-01453-z (PMC12727535; doi:10.1038/s41929-025-01453-z)
Supplement: Supplementary file 2 — The atomic coordinates of optimized structures. [file 41929_2025_1453_MOESM2_ESM.zip › N05.triplet_n-pi.xyz]

20
Electronic energy: -664.520218176 a.u.	Gibbs free energy correction: 0.105328 a.u.
C	-0.851088	0.537876	-0.043372
C	-0.251848	-0.727418	0.048577
C	-1.075574	-1.854839	0.072659
C	-2.456391	-1.736857	-0.048087
C	-3.029941	-0.473399	-0.186489
C	-2.232865	0.667104	-0.178341
H	-0.594239	-2.827450	0.174271
H	-3.082900	-2.628398	-0.040171
H	-4.110688	-0.368308	-0.284831
H	-2.659289	1.665317	-0.250719
N	-0.061811	1.730618	-0.010420
O	-0.621581	2.876788	-0.085389
O	0.953987	1.791264	0.843044
C	1.222325	-0.984713	0.087127
O	1.716381	-1.973053	0.565946
O	1.925566	-0.028520	-0.534168
C	3.343321	-0.195080	-0.486311
H	3.760333	0.678604	-0.995062
H	3.683685	-0.239450	0.556413
H	3.633304	-1.122528	-0.997007
