# Supplementary material for: Excited-state configuration controls the ability of nitroarenes to act as energy transfer catalysts
Source: Nat Catal. 2025 Dec 17;8(12):1361–9. doi: 10.1038/s41929-025-01453-z (PMC12727535; doi:10.1038/s41929-025-01453-z)
Supplement: Supplementary file 2 — The atomic coordinates of optimized structures. [file 41929_2025_1453_MOESM2_ESM.zip › N05.triplet_pi-pi.xyz]

20
Electronic energy: -664.499267571 a.u.	Gibbs free energy correction: 0.103212 a.u.
C	-0.804814	0.463100	-0.307435
C	-0.048246	-0.749993	0.070880
C	-0.784443	-1.838407	0.454379
C	-2.182927	-1.859452	0.237255
C	-2.834793	-0.794518	-0.511211
C	-2.160993	0.324049	-0.854259
H	-0.260347	-2.712941	0.843496
H	-2.761468	-2.735896	0.525082
H	-3.873327	-0.928543	-0.816069
H	-2.603219	1.144468	-1.415937
N	-0.509188	1.675837	0.401226
O	-1.176713	2.659002	0.105427
O	0.405112	1.652595	1.209960
C	1.429677	-0.810045	0.034580
O	2.084222	-1.687676	0.542653
O	1.940863	0.212140	-0.662363
C	3.366660	0.260272	-0.691611
H	3.622422	1.139532	-1.289751
H	3.759644	0.357773	0.328870
H	3.772022	-0.653781	-1.145162
