# Supplementary material for: Excited-state configuration controls the ability of nitroarenes to act as energy transfer catalysts
Source: Nat Catal. 2025 Dec 17;8(12):1361–9. doi: 10.1038/s41929-025-01453-z (PMC12727535; doi:10.1038/s41929-025-01453-z)
Supplement: Supplementary file 2 — The atomic coordinates of optimized structures. [file 41929_2025_1453_MOESM2_ESM.zip › N06.singlet.xyz]

15
Electronic energy: -528.983847110 a.u. 	 Gibbs free energy correction: 0.067257 a.u.
 C	-0.022467	-0.518361	 0.001767
 C	 0.228982	 0.860073	-0.001348
 C	 1.564700	 1.285340	-0.001421
 C	 2.604971	 0.361805	 0.003988
 C	 2.329270	-1.004289	 0.007472
 C	 1.009747	-1.446697	 0.005387
 H	 1.767431	 2.355619	-0.006002
 H	 3.636203	 0.714433	 0.004910
 H	 3.141238	-1.730911	 0.011650
 H	 0.754245	-2.504076	 0.006010
 N	-1.407895	-1.041643	 0.003670
 O	-1.539244	-2.244771	-0.046822
 O	-2.306233	-0.235117	 0.057119
 C	-0.778591	 1.890763	-0.010843
 N	-1.471386	 2.817676	-0.022091
