# Supplementary material for: Excited-state configuration controls the ability of nitroarenes to act as energy transfer catalysts
Source: Nat Catal. 2025 Dec 17;8(12):1361–9. doi: 10.1038/s41929-025-01453-z (PMC12727535; doi:10.1038/s41929-025-01453-z)
Supplement: Supplementary file 2 — The atomic coordinates of optimized structures. [file 41929_2025_1453_MOESM2_ESM.zip › N06.triplet_n-pi.xyz]

15
Electronic energy: -528.884453491 a.u. 	 Gibbs free energy correction: 0.063678 a.u.
 C	-0.019177	-0.499434	-0.048267
 C	 0.285147	 0.870665	-0.011561
 C	 1.626670	 1.264592	 0.059424
 C	 2.640391	 0.313082	 0.079001
 C	 2.320538	-1.043782	 0.020520
 C	 0.993584	-1.455797	-0.047920
 H	 1.856075	 2.329122	 0.091611
 H	 3.680764	 0.631663	 0.133073
 H	 3.111742	-1.793411	 0.033120
 H	 0.720143	-2.508164	-0.087901
 N	-1.374499	-0.921561	-0.167212
 O	-1.661962	-2.178856	-0.144611
 O	-2.319237	-0.244412	 0.442614
 C	-0.734848	 1.883856	-0.084517
 N	-1.510210	 2.739825	-0.169074
