# Supplementary material for: Excited-state configuration controls the ability of nitroarenes to act as energy transfer catalysts
Source: Nat Catal. 2025 Dec 17;8(12):1361–9. doi: 10.1038/s41929-025-01453-z (PMC12727535; doi:10.1038/s41929-025-01453-z)
Supplement: Supplementary file 2 — The atomic coordinates of optimized structures. [file 41929_2025_1453_MOESM2_ESM.zip › N06.triplet_pi-pi.xyz]

15
Electronic energy: -528.862623486 a.u. 	 Gibbs free energy correction: 0.061128 a.u.
 C	-0.153954	-0.547194	-0.035294
 C	 0.345604	 0.854031	 0.119048
 C	 1.786741	 1.018312	 0.366196
 C	 2.628462	-0.013472	 0.174510
 C	 2.111677	-1.326302	-0.225106
 C	 0.724711	-1.566984	-0.272137
 H	 2.143269	 2.007816	 0.651889
 H	 3.700654	 0.108601	 0.322823
 H	 2.806620	-2.140113	-0.424182
 H	 0.323572	-2.564582	-0.448234
 N	-1.555353	-0.829129	 0.112402
 O	-1.935191	-1.970044	-0.093868
 O	-2.266798	 0.107273	 0.437730
 C	-0.405774	 1.980819	-0.206244
 N	-0.956505	 2.985583	-0.452264
