# Supplementary material for: Excited-state configuration controls the ability of nitroarenes to act as energy transfer catalysts
Source: Nat Catal. 2025 Dec 17;8(12):1361–9. doi: 10.1038/s41929-025-01453-z (PMC12727535; doi:10.1038/s41929-025-01453-z)
Supplement: Supplementary file 2 — The atomic coordinates of optimized structures. [file 41929_2025_1453_MOESM2_ESM.zip › N07.singlet.xyz]

17
Electronic energy: -773.814329590 a.u. 	 Gibbs free energy correction: 0.073400 a.u.
 C	-0.866798	 0.430516	 0.016347
 C	 0.054068	-0.622864	 0.023443
 C	-0.449616	-1.923043	 0.040839
 C	-1.822834	-2.161422	 0.073725
 C	-2.718540	-1.097089	 0.058397
 C	-2.236957	 0.208597	 0.019923
 H	 0.249982	-2.756359	 0.017717
 H	-2.189151	-3.187647	 0.097537
 H	-3.793219	-1.276815	 0.073685
 H	-2.902636	 1.069316	-0.007251
 N	-0.438769	 1.846004	 0.048710
 O	-1.171981	 2.650561	-0.483026
 O	 0.588086	 2.098990	 0.633869
 C	 1.559296	-0.442829	-0.061512
 F	 2.104939	-0.097266	 1.102113
 F	 1.898936	 0.463370	-0.981230
 F	 2.136776	-1.601452	-0.427147
