# Supplementary material for: Excited-state configuration controls the ability of nitroarenes to act as energy transfer catalysts
Source: Nat Catal. 2025 Dec 17;8(12):1361–9. doi: 10.1038/s41929-025-01453-z (PMC12727535; doi:10.1038/s41929-025-01453-z)
Supplement: Supplementary file 2 — The atomic coordinates of optimized structures. [file 41929_2025_1453_MOESM2_ESM.zip › N07.triplet_n-pi.xyz]

17
Electronic energy: -773.715099045 a.u. 	 Gibbs free energy correction: 0.068516 a.u.
 C	-0.859350	 0.418677	-0.044767
 C	 0.056032	-0.643655	 0.002967
 C	-0.435073	-1.945612	 0.082790
 C	-1.805042	-2.194851	 0.106219
 C	-2.700612	-1.131361	 0.034731
 C	-2.231959	 0.176078	-0.046646
 H	 0.274869	-2.770543	 0.112736
 H	-2.168331	-3.220157	 0.167970
 H	-3.775175	-1.314279	 0.044753
 H	-2.911355	 1.023900	-0.099540
 N	-0.412672	 1.774257	-0.163721
 O	-1.281559	 2.728156	-0.202682
 O	 0.628854	 2.171332	 0.530088
 C	 1.553692	-0.447310	-0.053572
 F	 2.072395	-0.098220	 1.126331
 F	 1.899034	 0.490158	-0.946418
 F	 2.164595	-1.583762	-0.423185
