# Supplementary material for: Excited-state configuration controls the ability of nitroarenes to act as energy transfer catalysts
Source: Nat Catal. 2025 Dec 17;8(12):1361–9. doi: 10.1038/s41929-025-01453-z (PMC12727535; doi:10.1038/s41929-025-01453-z)
Supplement: Supplementary file 2 — The atomic coordinates of optimized structures. [file 41929_2025_1453_MOESM2_ESM.zip › N07.triplet_pi-pi.xyz]

17
Electronic energy: -773.691301393 a.u. 	 Gibbs free energy correction: 0.066081 a.u.
 C	-0.887301	-0.310756	 0.279530
 C	 0.250449	 0.571108	-0.068816
 C	-0.052538	 1.814935	-0.516366
 C	-1.406767	 2.285454	-0.508459
 C	-2.435891	 1.529857	 0.178213
 C	-2.180879	 0.289047	 0.644222
 H	 0.748482	 2.491702	-0.817837
 H	-1.634801	 3.272875	-0.905070
 H	-3.407613	 1.995350	 0.346064
 H	-2.905690	-0.311887	 1.189285
 N	-0.898920	-1.653772	-0.196779
 O	-1.911861	-2.309606	 0.016669
 O	 0.118219	-2.061655	-0.740500
 C	 1.681552	 0.153662	 0.151477
 F	 2.260254	-0.360196	-0.932426
 F	 1.766776	-0.740666	 1.140310
 F	 2.420687	 1.222930	 0.502877
