# Supplementary material for: Excited-state configuration controls the ability of nitroarenes to act as energy transfer catalysts
Source: Nat Catal. 2025 Dec 17;8(12):1361–9. doi: 10.1038/s41929-025-01453-z (PMC12727535; doi:10.1038/s41929-025-01453-z)
Supplement: Supplementary file 2 — The atomic coordinates of optimized structures. [file 41929_2025_1453_MOESM2_ESM.zip › N08.singlet.xyz]

17
Electronic energy: -476.054907687 a.u. 	 Gibbs free energy correction: 0.097041 a.u.
 C	-0.605533	 0.118804	-0.000091
 C	 0.414713	-0.820874	-0.000116
 C	 1.743885	-0.386765	-0.000136
 C	 1.992674	 0.989442	-0.000156
 C	 0.950410	 1.918054	-0.000131
 C	-0.372232	 1.489236	-0.000094
 H	 0.158416	-1.879860	-0.000131
 H	 3.025883	 1.341750	-0.000204
 H	 1.173056	 2.985076	-0.000158
 H	-1.213773	 2.178497	-0.000086
 N	-2.004665	-0.359964	-0.000081
 O	-2.879589	 0.478757	 0.000383
 O	-2.185221	-1.558617	 0.000314
 C	 2.866480	-1.390502	-0.000030
 H	 2.811003	-2.037849	 0.887056
 H	 2.809481	-2.039804	-0.885577
 H	 3.844682	-0.893546	-0.001385
