# Supplementary material for: Excited-state configuration controls the ability of nitroarenes to act as energy transfer catalysts
Source: Nat Catal. 2025 Dec 17;8(12):1361–9. doi: 10.1038/s41929-025-01453-z (PMC12727535; doi:10.1038/s41929-025-01453-z)
Supplement: Supplementary file 2 — The atomic coordinates of optimized structures. [file 41929_2025_1453_MOESM2_ESM.zip › N08.triplet_n-pi.xyz]

17
Electronic energy: -475.951648497 a.u. 	 Gibbs free energy correction: 0.091852 a.u.
 C	 0.601814	 0.126302	-0.075875
 C	-0.420147	-0.818782	-0.067167
 C	-1.751010	-0.397493	-0.005947
 C	-2.020059	 0.974325	 0.035278
 C	-0.984062	 1.908779	 0.021861
 C	 0.342091	 1.495891	-0.036379
 H	-0.166340	-1.878618	-0.097537
 H	-3.055970	 1.314897	 0.076513
 H	-1.213166	 2.974154	 0.057358
 H	 1.168415	 2.204399	-0.041993
 N	 1.952235	-0.318353	-0.201554
 O	 2.933294	 0.471557	 0.130659
 O	 2.267686	-1.545578	 0.096737
 C	-2.861945	-1.413625	 0.035482
 H	-2.707760	-2.198476	-0.718006
 H	-2.902023	-1.904060	 1.019829
 H	-3.836731	-0.944035	-0.147972
