# Supplementary material for: Excited-state configuration controls the ability of nitroarenes to act as energy transfer catalysts
Source: Nat Catal. 2025 Dec 17;8(12):1361–9. doi: 10.1038/s41929-025-01453-z (PMC12727535; doi:10.1038/s41929-025-01453-z)
Supplement: Supplementary file 2 — The atomic coordinates of optimized structures. [file 41929_2025_1453_MOESM2_ESM.zip › N08.triplet_pi-pi.xyz]

17
Electronic energy: -475.936894532 a.u. 	 Gibbs free energy correction: 0.090838 a.u.
 C	-0.645022	 0.077697	-0.000068
 C	 0.429199	-0.881852	-0.000024
 C	 1.709810	-0.441024	 0.000135
 C	 1.986610	 1.014370	 0.000261
 C	 0.907614	 1.956710	 0.000192
 C	-0.378539	 1.534876	 0.000029
 H	 0.168322	-1.937850	-0.000118
 H	 3.021649	 1.353220	 0.000411
 H	 1.133447	 3.023143	 0.000272
 H	-1.235965	 2.201982	-0.000031
 N	-1.970681	-0.368224	-0.000199
 O	-2.858757	 0.496988	-0.000231
 O	-2.175924	-1.587272	-0.000278
 C	 2.885854	-1.359707	 0.000193
 H	 2.579828	-2.412025	 0.000091
 H	 3.515985	-1.167466	-0.883494
 H	 3.515804	-1.167586	 0.884035
