# Supplementary material for: Excited-state configuration controls the ability of nitroarenes to act as energy transfer catalysts
Source: Nat Catal. 2025 Dec 17;8(12):1361–9. doi: 10.1038/s41929-025-01453-z (PMC12727535; doi:10.1038/s41929-025-01453-z)
Supplement: Supplementary file 2 — The atomic coordinates of optimized structures. [file 41929_2025_1453_MOESM2_ESM.zip › N09.singlet.xyz]

18
Electronic energy: -551.268813972 a.u.	Gibbs free energy correction: 0.102441 a.u.
C	-1.045398	1.526082	-0.000036
C	0.126554	2.286754	-0.000048
C	1.370387	1.672740	-0.000032
C	1.474451	0.272508	-0.000020
C	0.318150	-0.508239	-0.000002
C	-0.909578	0.148541	-0.000008
H	-2.036650	1.972513	-0.000026
H	0.063697	3.374845	-0.000058
H	0.328150	-1.594731	0.000025
N	-2.133010	-0.683605	0.000008
O	-3.198478	-0.107213	0.000206
O	-1.989448	-1.887868	-0.000200
O	2.729507	-0.229090	0.000033
C	2.864611	-1.636255	0.000064
H	2.406957	-2.080683	0.898486
H	2.407242	-2.080720	-0.898485
H	3.940594	-1.837752	0.000231
H	2.293364	2.252344	-0.000047
