# Supplementary material for: Excited-state configuration controls the ability of nitroarenes to act as energy transfer catalysts
Source: Nat Catal. 2025 Dec 17;8(12):1361–9. doi: 10.1038/s41929-025-01453-z (PMC12727535; doi:10.1038/s41929-025-01453-z)
Supplement: Supplementary file 2 — The atomic coordinates of optimized structures. [file 41929_2025_1453_MOESM2_ESM.zip › N09.triplet_n-pi.xyz]

18
Electronic energy: -551.165923423 a.u.	Gibbs free energy correction: 0.096975 a.u.
C	1.009766	1.548460	0.040513
C	-0.172874	2.288327	-0.018819
C	-1.409684	1.660988	-0.039823
C	-1.486608	0.259932	-0.004490
C	-0.321053	-0.504146	0.054937
C	0.906069	0.163274	0.072227
H	1.988992	2.022039	0.050098
H	-0.122489	3.376870	-0.051151
H	-0.328683	-1.590887	0.071411
N	2.092807	-0.618814	0.198988
O	3.248645	-0.107781	-0.123517
O	2.081213	-1.884910	-0.095593
O	-2.733379	-0.264787	-0.035152
C	-2.847419	-1.671978	0.000232
H	-2.354815	-2.135068	-0.870058
H	-2.413608	-2.085136	0.925270
H	-3.919772	-1.890994	-0.028858
H	-2.340283	2.225559	-0.084190
