# Supplementary material for: Excited-state configuration controls the ability of nitroarenes to act as energy transfer catalysts
Source: Nat Catal. 2025 Dec 17;8(12):1361–9. doi: 10.1038/s41929-025-01453-z (PMC12727535; doi:10.1038/s41929-025-01453-z)
Supplement: Supplementary file 2 — The atomic coordinates of optimized structures. [file 41929_2025_1453_MOESM2_ESM.zip › N09.triplet_pi-pi.xyz]

18
Electronic energy: -551.167497898 a.u.	Gibbs free energy correction: 0.096818 a.u.
C	-1.033097	1.552253	-0.000157
C	0.123783	2.315371	-0.000215
C	1.373087	1.710917	-0.000151
C	1.444905	0.236955	-0.000025
C	0.311875	-0.560924	0.000040
C	-0.934675	0.075742	-0.000015
H	-2.030296	1.983614	-0.000214
H	0.048464	3.402504	-0.000315
H	0.329925	-1.647249	0.000131
N	-2.099468	-0.683579	0.000062
O	-3.179422	-0.061176	0.000026
O	-2.003457	-1.920893	0.000202
O	2.686642	-0.212038	0.000013
C	2.899388	-1.623431	0.000141
H	2.455386	-2.071256	0.899929
H	2.455380	-2.071422	-0.899561
H	3.984059	-1.759524	0.000152
H	2.311669	2.259943	-0.000186
