# Supplementary material for: Excited-state configuration controls the ability of nitroarenes to act as energy transfer catalysts
Source: Nat Catal. 2025 Dec 17;8(12):1361–9. doi: 10.1038/s41929-025-01453-z (PMC12727535; doi:10.1038/s41929-025-01453-z)
Supplement: Supplementary file 2 — The atomic coordinates of optimized structures. [file 41929_2025_1453_MOESM2_ESM.zip › N10.singlet.xyz]

14
Electronic energy: -535.990956432 a.u. 	 Gibbs free energy correction: 0.063358 a.u.
 C	 0.568552	 0.118786	 0.000236
 C	-0.388955	-0.887242	 0.000180
 C	-1.716624	-0.488673	 0.000070
 C	-2.087521	 0.851058	 0.000011
 C	-1.094330	 1.828305	 0.000064
 C	 0.252537	 1.470949	 0.000177
 H	-0.104900	-1.937199	 0.000229
 H	-3.146655	 1.106451	-0.000077
 H	-1.374329	 2.881286	 0.000020
 H	 1.052369	 2.207775	 0.000221
 N	 1.993965	-0.278979	 0.000363
 O	 2.816738	 0.609717	-0.000487
 O	 2.239017	-1.465041	-0.000448
 F	-2.670249	-1.424664	 0.000014
