# Supplementary material for: Excited-state configuration controls the ability of nitroarenes to act as energy transfer catalysts
Source: Nat Catal. 2025 Dec 17;8(12):1361–9. doi: 10.1038/s41929-025-01453-z (PMC12727535; doi:10.1038/s41929-025-01453-z)
Supplement: Supplementary file 2 — The atomic coordinates of optimized structures. [file 41929_2025_1453_MOESM2_ESM.zip › N10.triplet_n-pi.xyz]

14
Electronic energy: -535.888531235 a.u. 	 Gibbs free energy correction: 0.058127 a.u.
 C	-0.566486	 0.123769	 0.073825
 C	 0.395764	-0.884047	 0.055518
 C	 1.724571	-0.494472	-0.003668
 C	 2.112119	 0.839193	-0.040494
 C	 1.121751	 1.819487	-0.018457
 C	-0.225995	 1.475633	 0.041305
 H	 0.119663	-1.936196	 0.073898
 H	 3.171751	 1.085984	-0.085535
 H	 1.405533	 2.871261	-0.050939
 H	-1.010454	 2.229420	 0.051180
 N	-1.937955	-0.245279	 0.196068
 O	-2.871004	 0.605269	-0.124679
 O	-2.315127	-1.457147	-0.093313
 F	 2.666433	-1.443987	-0.029480
