# Supplementary material for: Excited-state configuration controls the ability of nitroarenes to act as energy transfer catalysts
Source: Nat Catal. 2025 Dec 17;8(12):1361–9. doi: 10.1038/s41929-025-01453-z (PMC12727535; doi:10.1038/s41929-025-01453-z)
Supplement: Supplementary file 2 — The atomic coordinates of optimized structures. [file 41929_2025_1453_MOESM2_ESM.zip › N10.triplet_pi-pi.xyz]

14
Electronic energy: -535.870495650 a.u. 	 Gibbs free energy correction: 0.055219 a.u.
 C	 0.607595	 0.069522	-0.000032
 C	-0.383355	-0.951791	-0.000067
 C	-1.673161	-0.541274	 0.000016
 C	-2.093826	 0.872175	 0.000118
 C	-1.090686	 1.862761	 0.000130
 C	 0.230536	 1.513312	 0.000055
 H	-0.094804	-1.999479	-0.000157
 H	-3.158415	 1.093325	 0.000166
 H	-1.374944	 2.914323	 0.000206
 H	 1.042701	 2.234807	 0.000067
 N	 1.959208	-0.276922	-0.000061
 O	 2.775621	 0.659141	-0.000045
 O	 2.258107	-1.474601	-0.000099
 F	-2.664604	-1.414342	-0.000003
