# Supplementary material for: Excited-state configuration controls the ability of nitroarenes to act as energy transfer catalysts
Source: Nat Catal. 2025 Dec 17;8(12):1361–9. doi: 10.1038/s41929-025-01453-z (PMC12727535; doi:10.1038/s41929-025-01453-z)
Supplement: Supplementary file 2 — The atomic coordinates of optimized structures. [file 41929_2025_1453_MOESM2_ESM.zip › N11.singlet.xyz]

20
Electronic energy: -664.628430962 a.u.	Gibbs free energy correction: 0.109602 a.u.
C	-1.578211	0.050832	0.000029
C	-0.260541	-0.383678	-0.000012
C	0.744705	0.582662	-0.000103
C	0.421279	1.942283	-0.000146
C	-0.911239	2.347214	-0.000105
C	-1.929201	1.396095	-0.000016
H	-0.031624	-1.446937	0.000023
H	1.237020	2.665483	-0.000214
H	-1.161974	3.407534	-0.000143
H	-2.982393	1.670361	0.000021
N	-2.655517	-0.962076	0.000123
O	-3.797589	-0.557206	0.000156
O	-2.322723	-2.126686	0.000195
C	2.192430	0.209873	-0.000155
O	3.093330	1.010796	-0.000128
O	2.374380	-1.116379	-0.000011
C	3.740923	-1.531809	0.000082
H	3.719624	-2.625320	0.000265
H	4.253965	-1.150962	-0.892642
H	4.253943	-1.150655	0.892686
