# Supplementary material for: Excited-state configuration controls the ability of nitroarenes to act as energy transfer catalysts
Source: Nat Catal. 2025 Dec 17;8(12):1361–9. doi: 10.1038/s41929-025-01453-z (PMC12727535; doi:10.1038/s41929-025-01453-z)
Supplement: Supplementary file 2 — The atomic coordinates of optimized structures. [file 41929_2025_1453_MOESM2_ESM.zip › N11.triplet_n-pi.xyz]

20
Electronic energy: -664.525615706 a.u.	Gibbs free energy correction: 0.104373 a.u.
C	1.577951	0.065430	-0.077889
C	0.255669	-0.369864	-0.066106
C	-0.755796	0.588026	-0.010334
C	-0.449877	1.950548	0.028003
C	0.880785	2.360546	0.011371
C	1.906792	1.420824	-0.044880
H	0.021867	-1.432096	-0.088943
H	-1.270307	2.666291	0.070031
H	1.126847	3.421728	0.044552
H	2.954447	1.717591	-0.051557
N	2.623250	-0.899126	-0.194722
O	3.841194	-0.580800	0.135641
O	2.394345	-2.144900	0.111306
C	-2.198211	0.197781	0.013776
O	-3.110221	0.984774	0.062094
O	-2.367331	-1.131528	-0.025083
C	-3.728828	-1.559751	-0.002491
H	-3.698413	-2.652683	-0.036452
H	-4.222594	-1.211455	0.914180
H	-4.269405	-1.157094	-0.869131
