# Supplementary material for: Excited-state configuration controls the ability of nitroarenes to act as energy transfer catalysts
Source: Nat Catal. 2025 Dec 17;8(12):1361–9. doi: 10.1038/s41929-025-01453-z (PMC12727535; doi:10.1038/s41929-025-01453-z)
Supplement: Supplementary file 2 — The atomic coordinates of optimized structures. [file 41929_2025_1453_MOESM2_ESM.zip › N11.triplet_pi-pi.xyz]

20
Electronic energy: -664.502580317 a.u.	Gibbs free energy correction: 0.102276 a.u.
C	-1.615075	0.000656	-0.000066
C	-0.217850	-0.414318	0.000036
C	0.734583	0.542094	-0.000028
C	0.383785	1.964964	-0.000194
C	-1.011412	2.348677	-0.000284
C	-1.994544	1.423302	-0.000223
H	0.012066	-1.476720	0.000160
H	1.186500	2.697699	-0.000244
H	-1.261675	3.409772	-0.000402
H	-3.053948	1.663361	-0.000285
N	-2.619133	-0.981122	-0.000011
O	-3.790700	-0.593649	-0.000093
O	-2.263412	-2.163703	0.000114
C	2.189272	0.212698	0.000068
O	3.053026	1.055939	0.000010
O	2.422944	-1.102084	0.000223
C	3.805453	-1.463813	0.000320
H	3.825695	-2.557148	0.000450
H	4.302614	-1.063452	-0.892774
H	4.302544	-1.063240	0.893358
