# Supplementary material for: Excited-state configuration controls the ability of nitroarenes to act as energy transfer catalysts
Source: Nat Catal. 2025 Dec 17;8(12):1361–9. doi: 10.1038/s41929-025-01453-z (PMC12727535; doi:10.1038/s41929-025-01453-z)
Supplement: Supplementary file 2 — The atomic coordinates of optimized structures. [file 41929_2025_1453_MOESM2_ESM.zip › N12.singlet.xyz]

15
Electronic energy: -528.990021586 a.u. 	 Gibbs free energy correction: 0.068517 a.u.
 C	-0.307491	-0.672488	-0.000046
 C	-1.536792	-0.007725	-0.000038
 C	-1.589381	 1.392765	 0.000023
 C	-0.410795	 2.133438	 0.000078
 C	 0.823868	 1.488428	 0.000067
 C	 0.844376	 0.099141	 0.000007
 H	-0.238806	-1.758527	-0.000087
 H	 1.765531	 2.034037	 0.000104
 N	 2.153267	-0.592352	-0.000001
 O	 2.138758	-1.802629	 0.000051
 O	 3.144083	 0.103279	 0.000052
 H	-0.453612	 3.221948	 0.000128
 H	-2.558970	 1.890002	 0.000029
 C	-2.760572	-0.769868	-0.000094
 N	-3.747003	-1.375478	-0.000139
