# Supplementary material for: Excited-state configuration controls the ability of nitroarenes to act as energy transfer catalysts
Source: Nat Catal. 2025 Dec 17;8(12):1361–9. doi: 10.1038/s41929-025-01453-z (PMC12727535; doi:10.1038/s41929-025-01453-z)
Supplement: Supplementary file 2 — The atomic coordinates of optimized structures. [file 41929_2025_1453_MOESM2_ESM.zip › N12.triplet_n-pi.xyz]

15
Electronic energy: -528.887809230 a.u. 	 Gibbs free energy correction: 0.063328 a.u.
 C	 0.313020	-0.665912	 0.063346
 C	 1.546092	-0.011353	 0.004843
 C	 1.618311	 1.386621	-0.037538
 C	 0.442660	 2.132379	-0.021695
 C	-0.796477	 1.501946	 0.037694
 C	-0.843514	 0.108096	 0.075746
 H	 0.249987	-1.752084	 0.088430
 H	-1.725788	 2.069045	 0.043905
 N	-2.106617	-0.541686	 0.194342
 O	-2.212034	-1.808189	-0.092269
 O	-3.194229	 0.095465	-0.131720
 H	 0.490502	 3.220334	-0.058072
 H	 2.591098	 1.874152	-0.081968
 C	 2.759343	-0.790914	-0.014688
 N	 3.736289	-1.411862	-0.029576
