# Supplementary material for: Excited-state configuration controls the ability of nitroarenes to act as energy transfer catalysts
Source: Nat Catal. 2025 Dec 17;8(12):1361–9. doi: 10.1038/s41929-025-01453-z (PMC12727535; doi:10.1038/s41929-025-01453-z)
Supplement: Supplementary file 2 — The atomic coordinates of optimized structures. [file 41929_2025_1453_MOESM2_ESM.zip › N12.triplet_pi-pi.xyz]

15
Electronic energy: -528.862024961 a.u. 	 Gibbs free energy correction: 0.060501 a.u.
 C	-0.342156	-0.712411	-0.000027
 C	-1.521816	-0.048614	-0.000003
 C	-1.571528	 1.431458	 0.000141
 C	-0.333908	 2.171070	 0.000277
 C	 0.860531	 1.541775	 0.000253
 C	 0.878396	 0.063683	 0.000073
 H	-0.270113	-1.797610	-0.000127
 H	 1.816880	 2.057070	 0.000357
 N	 2.116099	-0.611535	-0.000026
 O	 2.095652	-1.842455	-0.000238
 O	 3.132844	 0.082100	-0.000130
 H	-0.378856	 3.260047	 0.000404
 H	-2.536735	 1.931015	 0.000162
 C	-2.764575	-0.764059	-0.000108
 N	-3.785928	-1.312050	-0.000188
