# Supplementary material for: Excited-state configuration controls the ability of nitroarenes to act as energy transfer catalysts
Source: Nat Catal. 2025 Dec 17;8(12):1361–9. doi: 10.1038/s41929-025-01453-z (PMC12727535; doi:10.1038/s41929-025-01453-z)
Supplement: Supplementary file 2 — The atomic coordinates of optimized structures. [file 41929_2025_1453_MOESM2_ESM.zip › N13.singlet.xyz]

17
Electronic energy: -773.823769145 a.u. 	 Gibbs free energy correction: 0.071166 a.u.
 C	-1.508704	 0.145789	-0.000824
 C	-0.285182	-0.511970	-0.010644
 C	 0.865821	 0.266093	-0.013088
 C	 0.789207	 1.660744	-0.011243
 C	-0.452579	 2.289506	-0.001199
 C	-1.620932	 1.529194	 0.004288
 H	-0.249237	-1.599358	-0.018370
 H	 1.707371	 2.248947	-0.021225
 H	-0.514151	 3.377097	-0.000495
 H	-2.610192	 1.982646	 0.010481
 N	-2.744610	-0.667366	 0.000681
 O	-2.614441	-1.871087	-0.007152
 O	-3.798790	-0.071317	 0.009939
 C	 2.223902	-0.382393	 0.000130
 F	 2.152457	-1.699859	-0.214275
 F	 3.021233	 0.143726	-0.940183
 F	 2.839102	-0.197235	 1.176462
