# Supplementary material for: Excited-state configuration controls the ability of nitroarenes to act as energy transfer catalysts
Source: Nat Catal. 2025 Dec 17;8(12):1361–9. doi: 10.1038/s41929-025-01453-z (PMC12727535; doi:10.1038/s41929-025-01453-z)
Supplement: Supplementary file 2 — The atomic coordinates of optimized structures. [file 41929_2025_1453_MOESM2_ESM.zip › N13.triplet_n-pi.xyz]

17
Electronic energy: -773.721255398 a.u. 	 Gibbs free energy correction: 0.066039 a.u.
 C	 1.507362	 0.159021	-0.079541
 C	 0.276366	-0.494440	-0.088768
 C	-0.877228	 0.278601	-0.034958
 C	-0.814159	 1.671616	 0.014394
 C	 0.428817	 2.299802	 0.019686
 C	 1.600219	 1.549047	-0.029494
 H	 0.230463	-1.581049	-0.130193
 H	-1.734375	 2.254561	 0.042656
 H	 0.489404	 3.387012	 0.060513
 H	 2.581611	 2.020321	-0.021495
 N	 2.699477	-0.614020	-0.194663
 O	 2.677328	-1.886294	 0.085693
 O	 3.844290	-0.095063	 0.143835
 C	-2.223494	-0.391797	 0.007623
 F	-2.169415	-1.654256	-0.434116
 F	-2.712530	-0.428623	 1.255442
 F	-3.120686	 0.264774	-0.741184
