# Supplementary material for: Excited-state configuration controls the ability of nitroarenes to act as energy transfer catalysts
Source: Nat Catal. 2025 Dec 17;8(12):1361–9. doi: 10.1038/s41929-025-01453-z (PMC12727535; doi:10.1038/s41929-025-01453-z)
Supplement: Supplementary file 2 — The atomic coordinates of optimized structures. [file 41929_2025_1453_MOESM2_ESM.zip › N13.triplet_pi-pi.xyz]

17
Electronic energy: -773.697965966 a.u. 	 Gibbs free energy correction: 0.064671 a.u.
 C	-1.550563	 0.104301	-0.000069
 C	-0.240950	-0.554366	-0.000046
 C	 0.855869	 0.223216	 0.000059
 C	 0.768352	 1.680475	 0.000150
 C	-0.541215	 2.307268	 0.000118
 C	-1.669832	 1.569575	 0.000012
 H	-0.205717	-1.641001	-0.000114
 H	 1.677218	 2.277690	 0.000242
 H	-0.597945	 3.395673	 0.000181
 H	-2.670031	 1.994159	-0.000017
 N	-2.710435	-0.685546	-0.000172
 O	-2.563440	-1.910951	-0.000238
 O	-3.795672	-0.100061	-0.000192
 C	 2.233448	-0.375640	 0.000084
 F	 2.210527	-1.707824	 0.000020
 F	 2.923209	 0.027930	-1.076443
 F	 2.923128	 0.027829	 1.076700
