# Supplementary material for: Excited-state configuration controls the ability of nitroarenes to act as energy transfer catalysts
Source: Nat Catal. 2025 Dec 17;8(12):1361–9. doi: 10.1038/s41929-025-01453-z (PMC12727535; doi:10.1038/s41929-025-01453-z)
Supplement: Supplementary file 2 — The atomic coordinates of optimized structures. [file 41929_2025_1453_MOESM2_ESM.zip › N14.singlet.xyz]

17
Electronic energy: -476.055760275 a.u. 	 Gibbs free energy correction: 0.095942 a.u.
 C	 0.718137	 0.000097	 0.000191
 C	 0.047176	-1.216449	-0.003989
 C	-1.343183	-1.204237	-0.010397
 C	-2.057743	 0.000551	-0.010676
 C	-1.342961	 1.204901	-0.010404
 C	 0.047653	 1.216652	-0.003998
 H	 0.619311	-2.142073	-0.005588
 H	-1.886590	-2.150570	-0.017957
 H	-1.886024	 2.151386	-0.017959
 H	 0.620024	 2.142131	-0.005592
 N	 2.192976	-0.000156	 0.003631
 O	 2.750414	-1.076907	 0.005187
 O	 2.750830	 1.076373	 0.005296
 C	-3.562618	-0.000244	 0.014070
 H	-3.928667	-0.026856	 1.052209
 H	-3.968411	-0.879272	-0.503823
 H	-3.969201	 0.902986	-0.459353
