# Supplementary material for: Excited-state configuration controls the ability of nitroarenes to act as energy transfer catalysts
Source: Nat Catal. 2025 Dec 17;8(12):1361–9. doi: 10.1038/s41929-025-01453-z (PMC12727535; doi:10.1038/s41929-025-01453-z)
Supplement: Supplementary file 2 — The atomic coordinates of optimized structures. [file 41929_2025_1453_MOESM2_ESM.zip › N14.triplet_n-pi.xyz]

17
Electronic energy: -475.951648532 a.u. 	 Gibbs free energy correction: 0.091727 a.u.
 C	 0.715306	 0.001528	-0.081598
 C	 0.030032	-1.213304	-0.063481
 C	-1.357831	-1.197066	-0.011949
 C	-2.075023	 0.006786	 0.015058
 C	-1.355418	 1.205016	-0.009342
 C	 0.035937	 1.216150	-0.060913
 H	 0.590005	-2.147165	-0.076882
 H	-1.900131	-2.144493	 0.010101
 H	-1.893662	 2.154150	 0.014672
 H	 0.598351	 2.148507	-0.072419
 N	 2.137159	-0.002494	-0.195135
 O	 2.815352	-1.064353	 0.133541
 O	 2.820609	 1.058012	 0.127878
 C	-3.579735	-0.003634	 0.069816
 H	-3.935757	-0.514674	 0.976560
 H	-4.000823	-0.537115	-0.795013
 H	-3.985396	 1.016114	 0.072029
