# Supplementary material for: Excited-state configuration controls the ability of nitroarenes to act as energy transfer catalysts
Source: Nat Catal. 2025 Dec 17;8(12):1361–9. doi: 10.1038/s41929-025-01453-z (PMC12727535; doi:10.1038/s41929-025-01453-z)
Supplement: Supplementary file 2 — The atomic coordinates of optimized structures. [file 41929_2025_1453_MOESM2_ESM.zip › N14.triplet_pi-pi.xyz]

17
Electronic energy: -475.937659577 a.u. 	 Gibbs free energy correction: 0.090042 a.u.
 C	-0.759125	-0.001362	-0.000003
 C	-0.035677	-1.269042	-0.000012
 C	 1.312094	-1.240389	-0.000021
 C	 2.061830	 0.016672	-0.000015
 C	 1.311767	 1.257936	-0.000015
 C	-0.038659	 1.278108	-0.000008
 H	-0.620283	-2.185205	-0.000026
 H	 1.877285	-2.174741	-0.000042
 H	 1.869496	 2.196307	-0.000009
 H	-0.629402	 2.189877	-0.000001
 N	-2.154385	-0.004733	 0.000007
 O	-2.728026	-1.103699	 0.000022
 O	-2.728624	 1.094260	-0.000001
 C	 3.547512	-0.010553	 0.000029
 H	 3.931236	-0.552534	-0.882169
 H	 3.931189	-0.552385	 0.882339
 H	 3.975925	 0.999096	-0.000037
