# Supplementary material for: Excited-state configuration controls the ability of nitroarenes to act as energy transfer catalysts
Source: Nat Catal. 2025 Dec 17;8(12):1361–9. doi: 10.1038/s41929-025-01453-z (PMC12727535; doi:10.1038/s41929-025-01453-z)
Supplement: Supplementary file 2 — The atomic coordinates of optimized structures. [file 41929_2025_1453_MOESM2_ESM.zip › N15.singlet.xyz]

18
Electronic energy: -551.271798651 a.u.	Gibbs free energy correction: 0.102437 a.u.
C	0.330773	-1.126841	-0.000087
C	-1.054963	-0.991643	-0.000122
C	-1.625041	0.288334	-0.000082
C	-0.801351	1.426931	-0.000027
C	0.574748	1.292196	0.000002
C	1.124335	0.010306	-0.000017
H	0.805694	-2.106124	-0.000113
H	-1.675571	-1.885100	-0.000206
H	1.236444	2.156195	0.000045
N	2.585478	-0.139656	0.000031
O	3.033266	-1.267491	0.000057
O	3.250993	0.874867	0.000053
O	-2.951858	0.529332	-0.000086
C	-3.823577	-0.583862	0.000184
H	-4.838253	-0.173045	0.000410
H	-3.678772	-1.203462	-0.899159
H	-3.678322	-1.203369	0.899516
H	-1.278315	2.406304	-0.000008
