# Supplementary material for: Excited-state configuration controls the ability of nitroarenes to act as energy transfer catalysts
Source: Nat Catal. 2025 Dec 17;8(12):1361–9. doi: 10.1038/s41929-025-01453-z (PMC12727535; doi:10.1038/s41929-025-01453-z)
Supplement: Supplementary file 2 — The atomic coordinates of optimized structures. [file 41929_2025_1453_MOESM2_ESM.zip › N15.triplet_n-pi.xyz]

18
Electronic energy: -551.166219618 a.u.	Gibbs free energy correction: 0.096912 a.u.
C	0.320643	-1.122558	-0.078114
C	-1.066309	-0.987795	-0.031966
C	-1.641314	0.286854	-0.002272
C	-0.817297	1.422763	-0.017626
C	0.559487	1.292135	-0.064016
C	1.121397	0.012641	-0.087225
H	0.785066	-2.107441	-0.093340
H	-1.682761	-1.884327	-0.016846
H	1.209858	2.165662	-0.068119
N	2.537081	-0.125960	-0.196318
O	3.107341	-1.251576	0.125763
O	3.316039	0.853627	0.164511
O	-2.973410	0.527164	0.041528
C	-3.835259	-0.590359	0.061918
H	-4.853399	-0.189032	0.098141
H	-3.716461	-1.204629	-0.845608
H	-3.657509	-1.217309	0.950937
H	-1.292214	2.402990	0.010459
