# Supplementary material for: Excited-state configuration controls the ability of nitroarenes to act as energy transfer catalysts
Source: Nat Catal. 2025 Dec 17;8(12):1361–9. doi: 10.1038/s41929-025-01453-z (PMC12727535; doi:10.1038/s41929-025-01453-z)
Supplement: Supplementary file 2 — The atomic coordinates of optimized structures. [file 41929_2025_1453_MOESM2_ESM.zip › N15.triplet_pi-pi.xyz]

18
Electronic energy: -551.160648095 a.u.	Gibbs free energy correction: 0.096174 a.u.
C	0.314173	-1.187242	-0.000102
C	-1.035761	-1.037053	-0.000073
C	-1.617071	0.272735	-0.000023
C	-0.764526	1.451319	-0.000039
C	0.581504	1.337733	-0.000062
C	1.164702	0.009478	-0.000045
H	0.807486	-2.154404	-0.000156
H	-1.673557	-1.920410	-0.000108
H	1.256238	2.189371	-0.000066
N	2.545473	-0.135146	0.000035
O	2.997464	-1.296995	0.000072
O	3.239422	0.898762	0.000060
O	-2.925950	0.534558	0.000025
C	-3.839951	-0.552916	0.000076
H	-4.838112	-0.105421	0.000210
H	-3.707551	-1.170104	-0.900862
H	-3.707266	-1.169882	0.901122
H	-1.261464	2.421963	-0.000034
