# Supplementary material for: Excited-state configuration controls the ability of nitroarenes to act as energy transfer catalysts
Source: Nat Catal. 2025 Dec 17;8(12):1361–9. doi: 10.1038/s41929-025-01453-z (PMC12727535; doi:10.1038/s41929-025-01453-z)
Supplement: Supplementary file 2 — The atomic coordinates of optimized structures. [file 41929_2025_1453_MOESM2_ESM.zip › N16.singlet.xyz]

14
Electronic energy: -535.992866886 a.u. 	 Gibbs free energy correction: 0.063340 a.u.
 C	-0.670170	 0.000001	-0.000031
 C	-0.002466	-1.219657	 0.000035
 C	 1.387286	-1.219240	 0.000074
 C	 2.055988	 0.000001	 0.000047
 C	 1.387287	 1.219241	-0.000019
 C	-0.002466	 1.219657	-0.000058
 H	-0.577969	-2.143161	 0.000055
 H	 1.962203	-2.144111	 0.000126
 H	 1.962203	 2.144113	-0.000038
 H	-0.577968	 2.143162	-0.000109
 N	-2.144503	-0.000000	-0.000070
 O	-2.700269	-1.077094	 0.000005
 O	-2.700272	 1.077093	-0.000076
 F	 3.390513	-0.000001	 0.000081
