# Supplementary material for: Excited-state configuration controls the ability of nitroarenes to act as energy transfer catalysts
Source: Nat Catal. 2025 Dec 17;8(12):1361–9. doi: 10.1038/s41929-025-01453-z (PMC12727535; doi:10.1038/s41929-025-01453-z)
Supplement: Supplementary file 2 — The atomic coordinates of optimized structures. [file 41929_2025_1453_MOESM2_ESM.zip › N16.triplet_n-pi.xyz]

14
Electronic energy: -535.888921986 a.u. 	 Gibbs free energy correction: 0.058083 a.u.
 C	-0.667911	-0.000005	 0.083190
 C	 0.011418	 1.217446	 0.061851
 C	 1.400701	 1.215320	 0.006402
 C	 2.073133	 0.000002	-0.019599
 C	 1.400705	-1.215320	 0.006323
 C	 0.011422	-1.217453	 0.061774
 H	-0.552082	 2.148816	 0.075461
 H	 1.971473	 2.142579	-0.019573
 H	 1.971480	-2.142575	-0.019710
 H	-0.552075	-2.148826	 0.075324
 N	-2.090685	-0.000015	 0.199676
 O	-2.767314	 1.063105	-0.129249
 O	-2.767312	-1.063089	-0.129395
 F	 3.410689	 0.000006	-0.071081
