# Supplementary material for: Excited-state configuration controls the ability of nitroarenes to act as energy transfer catalysts
Source: Nat Catal. 2025 Dec 17;8(12):1361–9. doi: 10.1038/s41929-025-01453-z (PMC12727535; doi:10.1038/s41929-025-01453-z)
Supplement: Supplementary file 2 — The atomic coordinates of optimized structures. [file 41929_2025_1453_MOESM2_ESM.zip › N16.triplet_pi-pi.xyz]

14
Electronic energy: -535.870423533 a.u. 	 Gibbs free energy correction: 0.056215 a.u.
 C	 0.710646	 0.000000	-0.000041
 C	-0.008172	 1.282015	 0.000134
 C	-1.358062	 1.262533	 0.000207
 C	-2.049854	-0.000000	 0.000111
 C	-1.358062	-1.262533	-0.000066
 C	-0.008172	-1.282015	-0.000143
 H	 0.583399	 2.193007	 0.000199
 H	-1.952241	 2.176321	 0.000338
 H	-1.952241	-2.176321	-0.000133
 H	 0.583399	-2.193007	-0.000276
 N	 2.103310	 0.000000	-0.000111
 O	 2.675639	 1.100785	-0.000023
 O	 2.675639	-1.100785	-0.000257
 F	-3.373963	-0.000000	 0.000187
