# Supplementary material for: Excited-state configuration controls the ability of nitroarenes to act as energy transfer catalysts
Source: Nat Catal. 2025 Dec 17;8(12):1361–9. doi: 10.1038/s41929-025-01453-z (PMC12727535; doi:10.1038/s41929-025-01453-z)
Supplement: Supplementary file 2 — The atomic coordinates of optimized structures. [file 41929_2025_1453_MOESM2_ESM.zip › N17.singlet.xyz]

20
Electronic energy: -664.627765131 a.u.	Gibbs free energy correction: 0.109623 a.u.
C	1.827256	-0.023654	-0.000034
C	1.073931	-1.191249	-0.000122
C	-0.312894	-1.081337	-0.000091
C	-0.909359	0.182636	0.000029
C	-0.128064	1.341127	0.000118
C	1.258428	1.244856	0.000085
H	1.580280	-2.154211	-0.000212
H	-0.939341	-1.971643	-0.000160
H	-0.629223	2.308703	0.000213
H	1.903298	2.121167	0.000149
N	3.303343	-0.136010	-0.000067
O	3.937941	0.895671	-0.000010
O	3.774980	-1.251817	-0.000149
C	-2.395815	0.354885	0.000071
O	-2.949280	1.425478	0.000185
O	-3.044231	-0.817248	-0.000025
C	-4.468576	-0.709696	0.000011
H	-4.845134	-1.736619	-0.000133
H	-4.808994	-0.168839	0.892650
H	-4.809021	-0.168574	-0.892456
