# Supplementary material for: Excited-state configuration controls the ability of nitroarenes to act as energy transfer catalysts
Source: Nat Catal. 2025 Dec 17;8(12):1361–9. doi: 10.1038/s41929-025-01453-z (PMC12727535; doi:10.1038/s41929-025-01453-z)
Supplement: Supplementary file 2 — The atomic coordinates of optimized structures. [file 41929_2025_1453_MOESM2_ESM.zip › N17.triplet_n-pi.xyz]

20
Electronic energy: -664.526374716 a.u.	Gibbs free energy correction: 0.104413 a.u.
C	1.831413	-0.022193	-0.075233
C	1.064460	-1.188537	-0.071780
C	-0.320083	-1.077788	-0.041135
C	-0.923661	0.183118	-0.020407
C	-0.137344	1.338919	-0.028136
C	1.247008	1.246187	-0.058677
H	1.559472	-2.157921	-0.081405
H	-0.943162	-1.970690	-0.031007
H	-0.636336	2.307642	-0.007723
H	1.880466	2.131411	-0.058392
N	3.246462	-0.128047	-0.165065
O	4.003368	0.884690	0.146058
O	3.843864	-1.245465	0.132094
C	-2.404604	0.353849	0.010754
O	-2.963906	1.422431	0.028846
O	-3.054783	-0.820372	0.016793
C	-4.477352	-0.711319	0.047598
H	-4.855828	-1.737766	0.047785
H	-4.799753	-0.176869	0.950924
H	-4.837450	-0.163164	-0.832951
