# Supplementary material for: Excited-state configuration controls the ability of nitroarenes to act as energy transfer catalysts
Source: Nat Catal. 2025 Dec 17;8(12):1361–9. doi: 10.1038/s41929-025-01453-z (PMC12727535; doi:10.1038/s41929-025-01453-z)
Supplement: Supplementary file 2 — The atomic coordinates of optimized structures. [file 41929_2025_1453_MOESM2_ESM.zip › N17.triplet_pi-pi.xyz]

20
Electronic energy: -664.507669933 a.u.	Gibbs free energy correction: 0.103133 a.u.
C	1.860424	-0.025325	-0.000082
C	1.050749	-1.245674	-0.000193
C	-0.290620	-1.138735	-0.000123
C	-0.928517	0.177978	0.000061
C	-0.095630	1.387059	0.000171
C	1.246250	1.297418	0.000103
H	1.573468	-2.198971	-0.000328
H	-0.930096	-2.019630	-0.000201
H	-0.612951	2.345867	0.000308
H	1.903466	2.163589	0.000178
N	3.269814	-0.135011	-0.000155
O	3.921297	0.907434	-0.000050
O	3.749865	-1.267773	-0.000318
C	-2.378721	0.350094	0.000149
O	-2.926269	1.434598	0.000322
O	-3.041776	-0.820779	0.000016
C	-4.463452	-0.695403	0.000089
H	-4.852984	-1.717545	-0.000010
H	-4.798684	-0.150370	0.892513
H	-4.798756	-0.150170	-0.892185
