# Supplementary material for: Excited-state configuration controls the ability of nitroarenes to act as energy transfer catalysts
Source: Nat Catal. 2025 Dec 17;8(12):1361–9. doi: 10.1038/s41929-025-01453-z (PMC12727535; doi:10.1038/s41929-025-01453-z)
Supplement: Supplementary file 2 — The atomic coordinates of optimized structures. [file 41929_2025_1453_MOESM2_ESM.zip › N18.singlet.xyz]

15
Electronic energy: -528.989993401 a.u. 	 Gibbs free energy correction: 0.068407 a.u.
 C	 0.311788	 1.221094	 0.000046
 C	-1.077951	 1.218538	 0.000041
 C	-1.769174	 0.000181	-0.000001
 C	-1.077930	-1.218372	-0.000037
 C	 0.311662	-1.221002	-0.000027
 C	 0.974374	 0.000059	 0.000013
 H	 0.888150	 2.143918	 0.000070
 H	-1.633555	 2.155353	 0.000068
 H	 0.888199	-2.143732	-0.000046
 N	 2.455227	-0.000060	 0.000023
 O	 3.007257	 1.077368	-0.000115
 O	 3.007108	-1.077577	 0.000077
 H	-1.633812	-2.155006	-0.000072
 C	-3.211074	 0.000029	-0.000006
 N	-4.368666	-0.000229	-0.000008
