# Supplementary material for: Excited-state configuration controls the ability of nitroarenes to act as energy transfer catalysts
Source: Nat Catal. 2025 Dec 17;8(12):1361–9. doi: 10.1038/s41929-025-01453-z (PMC12727535; doi:10.1038/s41929-025-01453-z)
Supplement: Supplementary file 2 — The atomic coordinates of optimized structures. [file 41929_2025_1453_MOESM2_ESM.zip › N18.triplet_n-pi.xyz]

15
Electronic energy: -528.889235852 a.u. 	 Gibbs free energy correction: 0.063329 a.u.
 C	 0.298874	 1.220219	 0.057122
 C	-1.088271	 1.215110	 0.018737
 C	-1.786088	 0.000212	 0.000609
 C	-1.088320	-1.214833	 0.019010
 C	 0.298735	-1.220066	 0.057376
 C	 0.977220	 0.000026	 0.071781
 H	 0.862574	 2.151134	 0.064853
 H	-1.640423	 2.154048	 0.000195
 H	 0.862545	-2.150950	 0.065293
 N	 2.394504	-0.000267	 0.168080
 O	 3.072471	 1.072630	-0.122771
 O	 3.072216	-1.072763	-0.123447
 H	-1.640594	-2.153665	 0.000682
 C	-3.225539	 0.000102	-0.036694
 N	-4.383256	-0.000321	-0.066498
