# Supplementary material for: Excited-state configuration controls the ability of nitroarenes to act as energy transfer catalysts
Source: Nat Catal. 2025 Dec 17;8(12):1361–9. doi: 10.1038/s41929-025-01453-z (PMC12727535; doi:10.1038/s41929-025-01453-z)
Supplement: Supplementary file 2 — The atomic coordinates of optimized structures. [file 41929_2025_1453_MOESM2_ESM.zip › N18.triplet_pi-pi.xyz]

15
Electronic energy: -528.870659945 a.u. 	 Gibbs free energy correction: 0.061705 a.u.
 C	-0.296678	 1.273376	-0.000187
 C	 1.047874	 1.271478	-0.000086
 C	 1.789915	 0.000536	 0.000117
 C	 1.047960	-1.270870	 0.000178
 C	-0.296593	-1.273325	 0.000076
 C	-1.006766	-0.000144	-0.000093
 H	-0.888017	 2.185824	-0.000339
 H	 1.616260	 2.200736	-0.000153
 H	-0.887694	-2.185927	 0.000115
 N	-2.423683	-0.000151	-0.000168
 O	-2.988901	 1.089876	-0.000311
 O	-2.988900	-1.090141	-0.000044
 H	 1.616868	-2.199860	 0.000305
 C	 3.186240	 0.000060	 0.000253
 N	 4.357008	-0.000609	 0.000365
