# Supplementary material for: Excited-state configuration controls the ability of nitroarenes to act as energy transfer catalysts
Source: Nat Catal. 2025 Dec 17;8(12):1361–9. doi: 10.1038/s41929-025-01453-z (PMC12727535; doi:10.1038/s41929-025-01453-z)
Supplement: Supplementary file 2 — The atomic coordinates of optimized structures. [file 41929_2025_1453_MOESM2_ESM.zip › N19.singlet.xyz]

17
Electronic energy: -773.823502495 a.u. 	 Gibbs free energy correction: 0.070589 a.u.
 C	 1.717057	 0.000903	-0.004865
 C	 1.052179	-1.218996	-0.013208
 C	-0.338353	-1.210557	-0.027418
 C	-1.021637	 0.005624	-0.029039
 C	-0.335059	 1.218931	-0.026788
 C	 1.056317	 1.222299	-0.013091
 H	 1.627006	-2.142743	-0.012589
 H	-0.895308	-2.146927	-0.043505
 H	-0.888548	 2.157080	-0.041654
 H	 1.634065	 2.144256	-0.012447
 N	 3.197716	-0.001558	 0.008010
 O	 3.752590	 1.074649	 0.012592
 O	 3.748879	-1.079692	 0.013594
 C	-2.527337	 0.000896	 0.002554
 F	-2.986577	-0.084434	 1.258429
 F	-3.029930	-1.041636	-0.671064
 F	-3.038156	 1.117735	-0.530058
