# Supplementary material for: Excited-state configuration controls the ability of nitroarenes to act as energy transfer catalysts
Source: Nat Catal. 2025 Dec 17;8(12):1361–9. doi: 10.1038/s41929-025-01453-z (PMC12727535; doi:10.1038/s41929-025-01453-z)
Supplement: Supplementary file 2 — The atomic coordinates of optimized structures. [file 41929_2025_1453_MOESM2_ESM.zip › N19.triplet_n-pi.xyz]

17
Electronic energy: -773.721929763 a.u. 	 Gibbs free energy correction: 0.065689 a.u.
 C	 1.723086	 0.000443	-0.084984
 C	 1.044080	-1.218530	-0.080854
 C	-0.344976	-1.209172	-0.059231
 C	-1.034909	 0.003034	-0.044209
 C	-0.343170	 1.213621	-0.058167
 C	 1.046355	 1.220245	-0.080136
 H	 1.607316	-2.149835	-0.087787
 H	-0.898351	-2.147995	-0.058296
 H	-0.894626	 2.153389	-0.055898
 H	 1.611202	 2.150569	-0.086489
 N	 3.144230	-0.001000	-0.167096
 O	 3.817556	 1.068943	 0.145208
 O	 3.815544	-1.071575	 0.147280
 C	-2.535776	 0.000460	 0.024450
 F	-2.973050	-0.048980	 1.291786
 F	-3.058562	-1.059326	-0.608257
 F	-3.060398	 1.104009	-0.526082
