# Supplementary material for: Excited-state configuration controls the ability of nitroarenes to act as energy transfer catalysts
Source: Nat Catal. 2025 Dec 17;8(12):1361–9. doi: 10.1038/s41929-025-01453-z (PMC12727535; doi:10.1038/s41929-025-01453-z)
Supplement: Supplementary file 2 — The atomic coordinates of optimized structures. [file 41929_2025_1453_MOESM2_ESM.zip › N19.triplet_pi-pi.xyz]

17
Electronic energy: -773.697454192 a.u. 	 Gibbs free energy correction: 0.063672 a.u.
 C	-1.757413	-0.000516	-0.000023
 C	-1.028713	-1.267855	 0.000177
 C	 0.315343	-1.236779	 0.000202
 C	 1.030413	 0.043511	 0.000030
 C	 0.300073	 1.293667	-0.000173
 C	-1.047455	 1.293082	-0.000203
 H	-1.608368	-2.187442	 0.000303
 H	 0.898437	-2.158030	 0.000354
 H	 0.860615	 2.227481	-0.000301
 H	-1.648854	 2.198304	-0.000353
 N	-3.162330	-0.011633	-0.000036
 O	-3.735961	 1.080052	-0.000206
 O	-3.724540	-1.108128	 0.000121
 C	 2.522116	 0.006918	 0.000028
 F	 2.988736	-0.646946	-1.075767
 F	 2.988737	-0.646940	 1.075824
 F	 3.057226	 1.230948	 0.000020
