# Supplementary material for: Excited-state configuration controls the ability of nitroarenes to act as energy transfer catalysts
Source: Nat Catal. 2025 Dec 17;8(12):1361–9. doi: 10.1038/s41929-025-01453-z (PMC12727535; doi:10.1038/s41929-025-01453-z)
Supplement: Supplementary file 2 — The atomic coordinates of optimized structures. [file 41929_2025_1453_MOESM2_ESM.zip › N20.singlet.xyz]

22
Electronic energy: -665.776823296 a.u.	Gibbs free energy correction: 0.130836 a.u.
C	-1.093121	0.454221	-0.046934
C	0.045749	-0.351667	-0.119395
C	1.303076	0.299782	-0.075024
C	1.375761	1.684925	0.049804
C	0.209444	2.452391	0.128585
C	-1.030815	1.841629	0.084245
H	2.344681	2.179818	0.078065
H	0.283288	3.535109	0.221668
H	-1.961548	2.399825	0.158570
N	-2.437148	-0.145240	-0.108380
O	-2.599474	-1.112807	-0.813427
O	-3.302381	0.404382	0.545812
O	-0.060937	-1.689823	-0.239683
C	0.644325	-2.496481	0.703293
H	0.738764	-1.977564	1.669333
H	0.038601	-3.401198	0.833426
H	1.641157	-2.757850	0.328619
O	2.377210	-0.522088	-0.177829
C	3.656737	0.075544	-0.156261
H	3.834389	0.607542	0.792464
H	4.375525	-0.744421	-0.255035
H	3.782906	0.776030	-0.997315
