# Supplementary material for: Excited-state configuration controls the ability of nitroarenes to act as energy transfer catalysts
Source: Nat Catal. 2025 Dec 17;8(12):1361–9. doi: 10.1038/s41929-025-01453-z (PMC12727535; doi:10.1038/s41929-025-01453-z)
Supplement: Supplementary file 2 — The atomic coordinates of optimized structures. [file 41929_2025_1453_MOESM2_ESM.zip › N20.triplet_n-pi.xyz]

22
Electronic energy: -665.679470954 a.u.	Gibbs free energy correction: 0.126217 a.u.
C	-1.036040	0.497185	0.007557
C	0.075302	-0.333668	-0.118863
C	1.359193	0.244280	-0.090126
C	1.493313	1.624347	0.073373
C	0.356416	2.426854	0.209636
C	-0.916303	1.877417	0.179893
H	2.479686	2.083488	0.095016
H	0.477004	3.502890	0.333356
H	-1.818183	2.476790	0.282129
N	-2.324983	-0.118833	0.037335
O	-2.605804	-1.057957	-0.855651
O	-3.375625	0.585808	0.226338
O	-0.094233	-1.675142	-0.281578
C	0.239593	-2.440764	0.873882
H	-0.394903	-2.147353	1.725585
H	0.043408	-3.486855	0.614026
H	1.300145	-2.313067	1.133218
O	2.386808	-0.629282	-0.221442
C	3.692176	-0.090286	-0.241460
H	3.929496	0.421686	0.705308
H	4.369037	-0.940292	-0.376059
H	3.818116	0.614942	-1.078614
