# Supplementary material for: Excited-state configuration controls the ability of nitroarenes to act as energy transfer catalysts
Source: Nat Catal. 2025 Dec 17;8(12):1361–9. doi: 10.1038/s41929-025-01453-z (PMC12727535; doi:10.1038/s41929-025-01453-z)
Supplement: Supplementary file 2 — The atomic coordinates of optimized structures. [file 41929_2025_1453_MOESM2_ESM.zip › N20.triplet_pi-pi.xyz]

22
Electronic energy: -665.669760079 a.u.	Gibbs free energy correction: 0.126898 a.u.
C	-1.198589	-0.370819	0.002491
C	0.015152	0.471621	-0.071605
C	1.280055	-0.313188	-0.171412
C	1.319526	-1.612341	0.274819
C	0.116419	-2.254961	0.677064
C	-1.145830	-1.648618	0.481070
H	2.241514	-2.191896	0.251757
H	0.164223	-3.272710	1.061808
H	-2.073405	-2.197148	0.642806
N	-2.457917	0.207491	-0.407632
O	-2.419567	1.326081	-0.888188
O	-3.471757	-0.452077	-0.245662
O	-0.043906	1.487024	0.828906
C	1.077429	2.351143	0.944632
H	1.376737	2.726323	-0.043620
H	0.749668	3.177520	1.584125
H	1.931049	1.837979	1.413299
O	2.310868	0.369864	-0.683824
C	3.561861	-0.294248	-0.765245
H	3.484536	-1.186467	-1.405044
H	4.258355	0.423542	-1.208986
H	3.911500	-0.588257	0.236532
