# Supplementary material for: Excited-state configuration controls the ability of nitroarenes to act as energy transfer catalysts
Source: Nat Catal. 2025 Dec 17;8(12):1361–9. doi: 10.1038/s41929-025-01453-z (PMC12727535; doi:10.1038/s41929-025-01453-z)
Supplement: Supplementary file 2 — The atomic coordinates of optimized structures. [file 41929_2025_1453_MOESM2_ESM.zip › N21.singlet.xyz]

22
Electronic energy: -665.789167448 a.u.	Gibbs free energy correction: 0.131843 a.u.
C	-0.887942	-0.618887	-0.004953
C	-0.511851	0.746117	0.010335
C	0.850087	1.042050	0.007812
C	1.813746	0.025362	-0.015656
C	1.431001	-1.319528	-0.021300
C	0.073610	-1.618007	-0.008733
H	1.212630	2.066604	0.028412
H	2.160098	-2.125354	-0.036024
H	-0.273506	-2.649604	-0.001438
N	-2.290831	-1.044310	-0.028390
O	-3.119378	-0.269010	-0.448920
O	-2.528143	-2.173472	0.359503
O	-1.468886	1.683318	0.062201
C	-1.064376	3.036581	0.124403
H	-0.489528	3.321457	-0.770744
H	-1.989796	3.619173	0.166141
H	-0.461851	3.232147	1.025566
O	3.093536	0.453515	-0.024864
C	4.111471	-0.527932	-0.037553
H	4.047165	-1.156637	-0.939742
H	5.059330	0.019819	-0.041238
H	4.059771	-1.166774	0.858303
