# Supplementary material for: Excited-state configuration controls the ability of nitroarenes to act as energy transfer catalysts
Source: Nat Catal. 2025 Dec 17;8(12):1361–9. doi: 10.1038/s41929-025-01453-z (PMC12727535; doi:10.1038/s41929-025-01453-z)
Supplement: Supplementary file 2 — The atomic coordinates of optimized structures. [file 41929_2025_1453_MOESM2_ESM.zip › N21.triplet_n-pi.xyz]

22
Electronic energy: -665.688475646 a.u.	Gibbs free energy correction: 0.127215 a.u.
C	-0.866789	-0.616485	-0.062473
C	-0.480889	0.740756	-0.056525
C	0.870697	1.052309	-0.005497
C	1.832919	0.029065	0.015520
C	1.446765	-1.311061	-0.016845
C	0.085521	-1.619939	-0.058253
H	1.228147	2.079342	0.008940
H	2.177222	-2.116130	-0.006106
H	-0.256655	-2.653200	-0.083837
N	-2.257324	-0.932956	-0.165025
O	-3.110317	-0.332730	0.645862
O	-2.625747	-2.159676	-0.270963
O	-1.480020	1.644868	-0.114240
C	-1.120787	3.011814	-0.113692
H	-0.495826	3.258353	-0.986870
H	-2.060911	3.570003	-0.164616
H	-0.582297	3.278698	0.809426
O	3.116765	0.457148	0.061728
C	4.127901	-0.528157	0.085064
H	4.098964	-1.152330	-0.822690
H	5.078936	0.013133	0.124703
H	4.036205	-1.173882	0.973336
