# Supplementary material for: Excited-state configuration controls the ability of nitroarenes to act as energy transfer catalysts
Source: Nat Catal. 2025 Dec 17;8(12):1361–9. doi: 10.1038/s41929-025-01453-z (PMC12727535; doi:10.1038/s41929-025-01453-z)
Supplement: Supplementary file 2 — The atomic coordinates of optimized structures. [file 41929_2025_1453_MOESM2_ESM.zip › N21.triplet_pi-pi.xyz]

22
Electronic energy: -665.670073768 a.u.	Gibbs free energy correction: 0.125523 a.u.
C	0.896366	-0.635457	-0.397983
C	0.607385	0.801973	-0.207563
C	-0.676421	1.136752	0.097719
C	-1.701376	0.132650	0.032532
C	-1.445160	-1.143918	-0.565026
C	-0.171561	-1.503438	-0.894740
H	-0.989753	2.155633	0.319726
H	-2.272954	-1.814829	-0.794624
H	0.077099	-2.437243	-1.391757
N	1.983793	-1.229152	0.311041
O	2.678707	-0.506613	1.014750
O	2.170028	-2.427852	0.114053
O	1.642997	1.625652	-0.397537
C	1.396180	3.002085	-0.187716
H	1.084189	3.183468	0.852873
H	2.341681	3.515376	-0.386553
H	0.615737	3.369101	-0.874167
O	-2.910620	0.540464	0.454213
C	-3.994724	-0.367379	0.376034
H	-3.775064	-1.291744	0.932024
H	-4.848376	0.143201	0.832799
H	-4.232144	-0.611719	-0.670985
