# Supplementary material for: Excited-state configuration controls the ability of nitroarenes to act as energy transfer catalysts
Source: Nat Catal. 2025 Dec 17;8(12):1361–9. doi: 10.1038/s41929-025-01453-z (PMC12727535; doi:10.1038/s41929-025-01453-z)
Supplement: Supplementary file 2 — The atomic coordinates of optimized structures. [file 41929_2025_1453_MOESM2_ESM.zip › N22.singlet.xyz]

22
Electronic energy: -665.783148696 a.u.	Gibbs free energy correction: 0.131556 a.u.
C	-0.325134	0.543986	-0.005342
C	-1.097278	-0.627942	0.003776
C	-0.393497	-1.844053	-0.004748
C	0.992382	-1.875553	-0.027514
C	1.741180	-0.693981	-0.026171
C	1.069058	0.523692	-0.007666
H	-0.937984	-2.785597	0.007966
H	1.526672	-2.825477	-0.040352
H	1.579908	1.482853	0.013662
N	-0.949636	1.877968	-0.018209
O	-2.055837	1.985412	-0.493248
O	-0.290077	2.795726	0.432403
O	-2.439677	-0.537999	0.056896
C	-3.174888	-1.741983	0.121311
H	-4.226884	-1.443595	0.169583
H	-3.011433	-2.360384	-0.775869
H	-2.915894	-2.324156	1.020536
O	3.090573	-0.831336	-0.042770
C	3.853156	0.356714	-0.025390
H	4.902926	0.045801	-0.036405
H	3.645843	0.978460	-0.911802
H	3.654549	0.946618	0.884356
