# Supplementary material for: Excited-state configuration controls the ability of nitroarenes to act as energy transfer catalysts
Source: Nat Catal. 2025 Dec 17;8(12):1361–9. doi: 10.1038/s41929-025-01453-z (PMC12727535; doi:10.1038/s41929-025-01453-z)
Supplement: Supplementary file 2 — The atomic coordinates of optimized structures. [file 41929_2025_1453_MOESM2_ESM.zip › N22.triplet_n-pi.xyz]

22
Electronic energy: -665.684408667 a.u.	Gibbs free energy correction: 0.126831 a.u.
C	0.322966	0.521826	-0.056042
C	1.058209	-0.671054	-0.036898
C	0.347430	-1.872007	0.039319
C	-1.043197	-1.871248	0.071109
C	-1.761087	-0.673080	0.026534
C	-1.069455	0.537174	-0.040460
H	0.876999	-2.822468	0.064341
H	-1.600885	-2.805618	0.125639
H	-1.563761	1.504827	-0.072394
N	1.029549	1.757261	-0.184446
O	2.096175	1.968719	0.569159
O	0.387813	2.863829	-0.273802
O	2.406484	-0.558492	-0.113384
C	3.155828	-1.754388	-0.093849
H	4.206299	-1.453426	-0.160746
H	2.993113	-2.311631	0.842974
H	2.903047	-2.399070	-0.951546
O	-3.114327	-0.778798	0.059043
C	-3.851980	0.422933	0.010260
H	-4.907952	0.134631	0.041289
H	-3.623594	1.069397	0.873612
H	-3.651544	0.979544	-0.920004
