# Supplementary material for: Excited-state configuration controls the ability of nitroarenes to act as energy transfer catalysts
Source: Nat Catal. 2025 Dec 17;8(12):1361–9. doi: 10.1038/s41929-025-01453-z (PMC12727535; doi:10.1038/s41929-025-01453-z)
Supplement: Supplementary file 2 — The atomic coordinates of optimized structures. [file 41929_2025_1453_MOESM2_ESM.zip › N22.triplet_pi-pi.xyz]

22
Electronic energy: -665.692376938 a.u.	Gibbs free energy correction: 0.127356 a.u.
C	-0.320355	0.624987	0.029369
C	-1.095626	-0.644934	-0.027431
C	-0.421384	-1.847817	-0.271170
C	0.960432	-1.886527	-0.347631
C	1.705932	-0.668300	-0.068074
C	1.077114	0.551590	0.146859
H	-0.985063	-2.775747	-0.348913
H	1.517711	-2.801598	-0.528844
H	1.610369	1.483463	0.308962
N	-0.918224	1.883529	-0.100080
O	-2.111406	1.942072	-0.424151
O	-0.204278	2.877923	0.109681
O	-2.377651	-0.556111	0.282288
C	-3.158216	-1.740008	0.310538
H	-4.168560	-1.419242	0.579269
H	-3.169136	-2.218121	-0.680197
H	-2.770312	-2.443764	1.062539
O	3.018352	-0.845160	-0.046489
C	3.850075	0.277534	0.233230
H	4.876002	-0.100676	0.211928
H	3.714044	1.053069	-0.533712
H	3.614546	0.688957	1.224754
