# Supplementary material for: Excited-state configuration controls the ability of nitroarenes to act as energy transfer catalysts
Source: Nat Catal. 2025 Dec 17;8(12):1361–9. doi: 10.1038/s41929-025-01453-z (PMC12727535; doi:10.1038/s41929-025-01453-z)
Supplement: Supplementary file 2 — The atomic coordinates of optimized structures. [file 41929_2025_1453_MOESM2_ESM.zip › N23.singlet.xyz]

22
Electronic energy: -665.782275287 a.u.	Gibbs free energy correction: 0.131593 a.u.
C	0.000062	-0.266394	-0.000141
C	1.224800	0.408562	0.016319
C	1.218932	1.808602	0.021767
C	0.000468	2.480806	0.000052
C	-1.218177	1.808975	-0.021711
C	-1.224473	0.408921	-0.016334
H	2.150301	2.368758	0.045028
H	0.000581	3.571226	0.000087
H	-2.149377	2.369428	-0.044791
N	-0.000537	-1.736516	-0.000009
O	0.557046	-2.285756	-0.923201
O	-0.558516	-2.284905	0.923486
O	2.329176	-0.359441	0.057325
C	3.580843	0.297026	0.079174
H	4.333689	-0.497099	0.098648
H	3.720793	0.914461	-0.822048
H	3.684959	0.926500	0.977238
O	-2.329023	-0.358829	-0.056959
C	-3.580517	0.297971	-0.079678
H	-4.333585	-0.495948	-0.098974
H	-3.720622	0.915964	0.821134
H	-3.684079	0.926959	-0.978145
