# Supplementary material for: Excited-state configuration controls the ability of nitroarenes to act as energy transfer catalysts
Source: Nat Catal. 2025 Dec 17;8(12):1361–9. doi: 10.1038/s41929-025-01453-z (PMC12727535; doi:10.1038/s41929-025-01453-z)
Supplement: Supplementary file 2 — The atomic coordinates of optimized structures. [file 41929_2025_1453_MOESM2_ESM.zip › N23.triplet_n-pi.xyz]

22
Electronic energy: -665.682265458 a.u.	Gibbs free energy correction: 0.126583 a.u.
C	0.049385	-0.275447	-0.000027
C	-1.089952	0.540759	-0.000219
C	-0.936787	1.930778	-0.000307
C	0.350855	2.463356	-0.000297
C	1.487844	1.661416	-0.000220
C	1.336658	0.267831	-0.000078
H	-1.800977	2.590848	-0.000472
H	0.471780	3.547220	-0.000419
H	2.474661	2.117578	-0.000328
N	-0.105962	-1.707882	0.000273
O	-0.649213	-2.246806	-1.059851
O	-0.650981	-2.246157	1.059710
O	-2.265583	-0.114389	-0.000465
C	-3.445979	0.662577	0.000384
H	-4.275368	-0.051594	0.000705
H	-3.504058	1.295402	0.900210
H	-3.505081	1.295779	-0.899114
O	2.354369	-0.618064	-0.000096
C	3.668332	-0.098955	0.000780
H	4.334157	-0.967975	0.001300
H	3.858516	0.508602	-0.898405
H	3.857235	0.508747	0.900133
