# Supplementary material for: Excited-state configuration controls the ability of nitroarenes to act as energy transfer catalysts
Source: Nat Catal. 2025 Dec 17;8(12):1361–9. doi: 10.1038/s41929-025-01453-z (PMC12727535; doi:10.1038/s41929-025-01453-z)
Supplement: Supplementary file 2 — The atomic coordinates of optimized structures. [file 41929_2025_1453_MOESM2_ESM.zip › N23.triplet_pi-pi.xyz]

22
Electronic energy: -665.659890667 a.u.	Gibbs free energy correction: 0.126071 a.u.
C	-0.000004	0.389754	-0.272116
C	1.260881	-0.372533	-0.177815
C	1.246011	-1.443234	0.679214
C	0.000012	-1.914036	1.183029
C	-1.246002	-1.443242	0.679210
C	-1.260905	-0.372502	-0.177788
H	2.158718	-1.984284	0.926460
H	0.000008	-2.738635	1.893801
H	-2.158690	-1.984331	0.926444
N	0.000035	1.701124	0.406040
O	1.084057	2.202494	0.631929
O	-1.083977	2.202535	0.631872
O	2.273110	0.095485	-0.919179
C	3.515708	-0.560484	-0.759363
H	4.213759	-0.065023	-1.441060
H	3.872865	-0.460788	0.277801
H	3.431385	-1.628454	-1.018361
O	-2.273164	0.095522	-0.919121
C	-3.515758	-0.560461	-0.759338
H	-4.213800	-0.065001	-1.441044
H	-3.431403	-1.628426	-1.018346
H	-3.872951	-0.460789	0.277813
