# Supplementary material for: Excited-state configuration controls the ability of nitroarenes to act as energy transfer catalysts
Source: Nat Catal. 2025 Dec 17;8(12):1361–9. doi: 10.1038/s41929-025-01453-z (PMC12727535; doi:10.1038/s41929-025-01453-z)
Supplement: Supplementary file 2 — The atomic coordinates of optimized structures. [file 41929_2025_1453_MOESM2_ESM.zip › N24.singlet.xyz]

22
Electronic energy: -665.792650678 a.u.	Gibbs free energy correction: 0.132199 a.u.
C	0.770895	-1.589272	-0.000014
C	-0.624991	-1.669245	0.000002
C	-1.399998	-0.512759	0.000018
C	-0.770308	0.762988	0.000020
C	0.612208	0.843901	-0.000000
C	1.356633	-0.340296	-0.000014
H	1.395913	-2.479095	-0.000026
H	-1.100015	-2.647842	-0.000001
H	1.143400	1.791744	-0.000004
N	2.822596	-0.238659	-0.000038
O	3.456976	-1.272742	-0.000075
O	3.307323	0.874753	-0.000130
O	-1.609823	1.819510	0.000035
O	-2.745560	-0.481525	0.000031
C	-3.423455	-1.720849	0.000095
H	-4.491373	-1.480384	0.000147
H	-3.178749	-2.309155	-0.898992
H	-3.178649	-2.309114	0.899180
C	-1.017571	3.101759	0.000048
H	-0.397459	3.254637	0.898257
H	-0.397491	3.254670	-0.898178
H	-1.845561	3.817818	0.000075
