# Supplementary material for: Excited-state configuration controls the ability of nitroarenes to act as energy transfer catalysts
Source: Nat Catal. 2025 Dec 17;8(12):1361–9. doi: 10.1038/s41929-025-01453-z (PMC12727535; doi:10.1038/s41929-025-01453-z)
Supplement: Supplementary file 2 — The atomic coordinates of optimized structures. [file 41929_2025_1453_MOESM2_ESM.zip › N24.triplet_n-pi.xyz]

22
Electronic energy: -665.687322562 a.u.	Gibbs free energy correction: 0.126692 a.u.
C	0.756871	-1.590094	-0.070783
C	-0.640456	-1.664781	-0.027824
C	-1.415241	-0.511420	-0.003550
C	-0.779978	0.759577	-0.019135
C	0.603267	0.839703	-0.062026
C	1.354450	-0.343301	-0.082002
H	1.369369	-2.489225	-0.082195
H	-1.114913	-2.643812	-0.010949
H	1.125434	1.793186	-0.060951
N	2.772315	-0.241107	-0.194642
O	3.525626	-1.256030	0.128582
O	3.381743	0.854378	0.149100
O	-1.613747	1.821140	0.015201
O	-2.766021	-0.476376	0.035579
C	-1.019212	3.101065	-0.002071
H	-0.368074	3.251403	0.874537
H	-0.430432	3.255924	-0.921044
H	-1.844826	3.819399	0.028412
C	-3.438284	-1.716016	0.054955
H	-4.507279	-1.481139	0.086047
H	-3.218497	-2.305614	-0.850433
H	-3.166301	-2.305670	0.945996
