# Supplementary material for: Excited-state configuration controls the ability of nitroarenes to act as energy transfer catalysts
Source: Nat Catal. 2025 Dec 17;8(12):1361–9. doi: 10.1038/s41929-025-01453-z (PMC12727535; doi:10.1038/s41929-025-01453-z)
Supplement: Supplementary file 2 — The atomic coordinates of optimized structures. [file 41929_2025_1453_MOESM2_ESM.zip › N24.triplet_pi-pi.xyz]

22
Electronic energy: -665.697676563 a.u.	Gibbs free energy correction: 0.126989 a.u.
C	0.742437	-1.631867	-0.000113
C	-0.621406	-1.707258	-0.000050
C	-1.405934	-0.530419	0.000041
C	-0.730501	0.786116	0.000063
C	0.643596	0.878552	0.000001
C	1.397276	-0.312953	-0.000084
H	1.383655	-2.508009	-0.000184
H	-1.104860	-2.682857	-0.000071
H	1.186308	1.818920	0.000016
N	2.783388	-0.241485	-0.000140
O	3.406752	-1.325282	-0.000202
O	3.322480	0.881949	-0.000100
O	-1.569663	1.807327	0.000147
O	-2.738024	-0.464944	0.000108
C	-3.458593	-1.687027	0.000098
H	-3.224727	-2.275211	-0.900182
H	-3.224625	-2.275286	0.900303
H	-4.517138	-1.411083	0.000170
C	-1.014436	3.118970	0.000171
H	-0.400565	3.272257	0.899213
H	-0.400654	3.272328	-0.898919
H	-1.868104	3.802246	0.000240
