# Supplementary material for: Excited-state configuration controls the ability of nitroarenes to act as energy transfer catalysts
Source: Nat Catal. 2025 Dec 17;8(12):1361–9. doi: 10.1038/s41929-025-01453-z (PMC12727535; doi:10.1038/s41929-025-01453-z)
Supplement: Supplementary file 2 — The atomic coordinates of optimized structures. [file 41929_2025_1453_MOESM2_ESM.zip › N25.singlet.xyz]

22
Electronic energy: -665.793832777 a.u.	Gibbs free energy correction: 0.131762 a.u.
C	-0.000004	0.959459	0.000005
C	1.228213	0.315621	-0.000055
C	1.212877	-1.084897	-0.000044
C	0.000006	-1.775191	0.000022
C	-1.212868	-1.084905	0.000081
C	-1.228216	0.315612	0.000075
H	2.136331	0.910405	-0.000112
H	0.000009	-2.864208	0.000025
H	-2.136339	0.910391	0.000119
N	-0.000009	2.440528	-0.000014
O	1.075566	2.999614	-0.000126
O	-1.075589	2.999604	-0.000019
O	2.327610	-1.849490	-0.000103
C	3.573036	-1.180916	-0.000105
H	3.689598	-0.553986	0.898343
H	4.337446	-1.964603	-0.000119
H	3.689583	-0.553968	-0.898542
O	-2.327598	-1.849504	0.000143
C	-3.573025	-1.180935	0.000150
H	-3.689586	-0.553997	-0.898291
H	-4.337433	-1.964626	0.000154
H	-3.689576	-0.553998	0.898593
