# Supplementary material for: Excited-state configuration controls the ability of nitroarenes to act as energy transfer catalysts
Source: Nat Catal. 2025 Dec 17;8(12):1361–9. doi: 10.1038/s41929-025-01453-z (PMC12727535; doi:10.1038/s41929-025-01453-z)
Supplement: Supplementary file 2 — The atomic coordinates of optimized structures. [file 41929_2025_1453_MOESM2_ESM.zip › N25.triplet_n-pi.xyz]

22
Electronic energy: -665.691298865 a.u.	Gibbs free energy correction: 0.126667 a.u.
C	-0.000266	0.960374	0.072520
C	-1.227306	0.304001	0.051749
C	-1.209114	-1.095083	0.001504
C	0.000474	-1.789982	-0.021308
C	1.209680	-1.094454	0.001489
C	1.227122	0.304660	0.051689
H	-2.143282	0.887154	0.058712
H	0.000748	-2.877789	-0.058666
H	2.142760	0.888324	0.058583
N	-0.000648	2.382333	0.195956
O	-1.064525	3.067939	-0.109891
O	1.062846	3.068513	-0.109937
O	-2.326243	-1.857917	-0.031589
C	-3.570894	-1.190961	-0.007951
H	-3.688114	-0.530723	-0.882341
H	-4.335181	-1.974420	-0.038302
H	-3.690091	-0.598280	0.913387
O	2.327186	-1.856822	-0.031595
C	3.571645	-1.189484	-0.008166
H	3.690924	-0.596883	0.913200
H	4.336148	-1.972722	-0.038798
H	3.688463	-0.529118	-0.882521
