# Supplementary material for: Excited-state configuration controls the ability of nitroarenes to act as energy transfer catalysts
Source: Nat Catal. 2025 Dec 17;8(12):1361–9. doi: 10.1038/s41929-025-01453-z (PMC12727535; doi:10.1038/s41929-025-01453-z)
Supplement: Supplementary file 2 — The atomic coordinates of optimized structures. [file 41929_2025_1453_MOESM2_ESM.zip › N25.triplet_pi-pi.xyz]

22
Electronic energy: -665.692948891 a.u.	Gibbs free energy correction: 0.125838 a.u.
C	-0.082345	1.025432	-0.000014
C	1.218754	0.332921	-0.000051
C	1.254335	-1.079583	-0.000033
C	0.080545	-1.804077	0.000019
C	-1.188656	-1.086398	0.000056
C	-1.274383	0.308759	0.000039
H	2.102755	0.962481	-0.000092
H	0.077207	-2.890778	0.000034
H	-2.207704	0.864161	0.000066
N	-0.095923	2.412432	-0.000032
O	1.013381	2.989855	-0.000073
O	-1.191474	2.999493	0.000005
O	2.404525	-1.782215	-0.000064
C	3.623686	-1.059219	-0.000113
H	3.714069	-0.430262	0.898938
H	4.416938	-1.813276	-0.000129
H	3.714011	-0.430287	-0.899187
O	-2.234545	-1.890673	0.000107
C	-3.543476	-1.320584	0.000150
H	-3.689126	-0.707842	-0.899927
H	-4.233491	-2.168589	0.000190
H	-3.689054	-0.707815	0.900220
