# Supplementary material for: Excited-state configuration controls the ability of nitroarenes to act as energy transfer catalysts
Source: Nat Catal. 2025 Dec 17;8(12):1361–9. doi: 10.1038/s41929-025-01453-z (PMC12727535; doi:10.1038/s41929-025-01453-z)
Supplement: Supplementary file 2 — The atomic coordinates of optimized structures. [file 41929_2025_1453_MOESM2_ESM.zip › N26.singlet.xyz]

19
Electronic energy: -643.516105954 a.u.	Gibbs free energy correction: 0.098361 a.u.
C	0.920217	-1.615332	-0.000011
C	-0.444723	-1.886910	-0.000017
C	-1.375098	-0.846262	-0.000005
C	-0.950367	0.500855	0.000011
C	0.416785	0.782216	0.000016
C	1.307060	-0.284429	0.000004
H	1.671723	-2.400573	-0.000019
H	-0.804749	-2.914882	-0.000029
H	0.811756	1.794395	0.000027
N	2.755630	0.030918	0.000010
O	3.523856	-0.904063	-0.000041
O	3.069005	1.201267	-0.000022
O	-1.919072	1.427278	0.000021
C	-1.528014	2.790016	0.000047
H	-0.941715	3.031004	0.900191
H	-0.941716	3.031037	-0.900089
H	-2.457805	3.366290	0.000058
C	-2.784224	-1.134332	-0.000009
N	-3.912435	-1.393496	-0.000013
