# Supplementary material for: Excited-state configuration controls the ability of nitroarenes to act as energy transfer catalysts
Source: Nat Catal. 2025 Dec 17;8(12):1361–9. doi: 10.1038/s41929-025-01453-z (PMC12727535; doi:10.1038/s41929-025-01453-z)
Supplement: Supplementary file 2 — The atomic coordinates of optimized structures. [file 41929_2025_1453_MOESM2_ESM.zip › N26.triplet_n-pi.xyz]

19
Electronic energy: -643.415734865 a.u.	Gibbs free energy correction: 0.093219 a.u.
C	-0.902474	-1.619825	0.055279
C	0.461070	-1.883079	0.019573
C	1.393078	-0.843311	0.001295
C	0.956241	0.499982	0.015351
C	-0.409432	0.778696	0.051310
C	-1.310193	-0.287467	0.067787
H	-1.640788	-2.417979	0.062700
H	0.821518	-2.911001	0.003356
H	-0.793923	1.794921	0.052155
N	-2.696449	0.008869	0.167328
O	-3.584133	-0.900642	-0.127242
O	-3.140483	1.198009	-0.109482
O	1.920041	1.432968	-0.011275
C	1.525010	2.792784	0.003813
H	0.914278	3.036104	-0.879577
H	0.962008	3.030110	0.919937
H	2.452335	3.372918	-0.018892
C	2.800956	-1.126574	-0.032582
N	3.930110	-1.382439	-0.059706
