# Supplementary material for: Excited-state configuration controls the ability of nitroarenes to act as energy transfer catalysts
Source: Nat Catal. 2025 Dec 17;8(12):1361–9. doi: 10.1038/s41929-025-01453-z (PMC12727535; doi:10.1038/s41929-025-01453-z)
Supplement: Supplementary file 2 — The atomic coordinates of optimized structures. [file 41929_2025_1453_MOESM2_ESM.zip › N26.triplet_pi-pi.xyz]

19
Electronic energy: -643.414803324 a.u.	Gibbs free energy correction: 0.093028 a.u.
C	0.900788	-1.636810	-0.000113
C	-0.429058	-1.931545	-0.000177
C	-1.396524	-0.886446	-0.000118
C	-0.910858	0.527263	0.000014
C	0.436388	0.825050	0.000080
C	1.350177	-0.235738	0.000022
H	1.669135	-2.406549	-0.000158
H	-0.772428	-2.964636	-0.000276
H	0.824089	1.840188	0.000176
N	2.731352	0.039328	0.000092
O	3.498134	-0.928078	0.000036
O	3.090619	1.216532	0.000205
O	-1.895223	1.401036	0.000055
C	-1.572424	2.791803	0.000180
H	-0.995148	3.041925	0.901159
H	-0.995094	3.042074	-0.900724
H	-2.531334	3.316022	0.000195
C	-2.778962	-1.137814	-0.000181
N	-3.923441	-1.364974	-0.000234
