# Supplementary material for: Excited-state configuration controls the ability of nitroarenes to act as energy transfer catalysts
Source: Nat Catal. 2025 Dec 17;8(12):1361–9. doi: 10.1038/s41929-025-01453-z (PMC12727535; doi:10.1038/s41929-025-01453-z)
Supplement: Supplementary file 2 — The atomic coordinates of optimized structures. [file 41929_2025_1453_MOESM2_ESM.zip › N27.singlet.xyz]

19
Electronic energy: -643.514761158 a.u.	Gibbs free energy correction: 0.098233 a.u.
C	-0.949401	-1.049809	0.000000
C	-1.704526	0.131357	-0.000014
C	-1.088864	1.380627	-0.000003
C	0.310132	1.475974	0.000022
C	1.083943	0.313387	0.000028
C	0.425582	-0.912579	0.000017
H	-1.409565	-2.034704	-0.000004
H	2.170721	0.319268	0.000033
N	1.254559	-2.140765	0.000021
O	0.671820	-3.201045	0.000043
O	2.457541	-1.996838	-0.000135
O	0.814150	2.724671	0.000028
C	2.224002	2.859104	0.000078
H	2.665522	2.401793	0.899579
H	2.665585	2.401805	-0.899398
H	2.423679	3.934966	0.000093
H	-1.676595	2.297650	-0.000014
C	-3.144941	0.053271	-0.000042
N	-4.300701	-0.008246	-0.000063
