# Supplementary material for: Excited-state configuration controls the ability of nitroarenes to act as energy transfer catalysts
Source: Nat Catal. 2025 Dec 17;8(12):1361–9. doi: 10.1038/s41929-025-01453-z (PMC12727535; doi:10.1038/s41929-025-01453-z)
Supplement: Supplementary file 2 — The atomic coordinates of optimized structures. [file 41929_2025_1453_MOESM2_ESM.zip › N27.triplet_n-pi.xyz]

19
Electronic energy: -643.412928237 a.u.	Gibbs free energy correction: 0.092935 a.u.
C	0.846640	-1.127879	0.057558
C	1.712457	-0.027343	0.009399
C	1.231069	1.278326	-0.016684
C	-0.152529	1.505589	0.003224
C	-1.038841	0.428687	0.052175
C	-0.516035	-0.866763	0.075864
H	1.221326	-2.148377	0.070169
H	-2.118001	0.557815	0.057595
N	-1.426763	-1.957868	0.189867
O	-1.030298	-3.165305	-0.109557
O	-2.679205	-1.796763	-0.115613
O	-0.533540	2.798297	-0.031124
C	-1.921352	3.072643	-0.011719
H	-2.424929	2.636031	-0.888850
H	-2.389380	2.689357	0.908958
H	-2.013653	4.162727	-0.042249
H	1.906414	2.131329	-0.053136
C	3.137084	-0.254662	-0.016335
N	4.279849	-0.437889	-0.036014
