# Supplementary material for: Excited-state configuration controls the ability of nitroarenes to act as energy transfer catalysts
Source: Nat Catal. 2025 Dec 17;8(12):1361–9. doi: 10.1038/s41929-025-01453-z (PMC12727535; doi:10.1038/s41929-025-01453-z)
Supplement: Supplementary file 2 — The atomic coordinates of optimized structures. [file 41929_2025_1453_MOESM2_ESM.zip › N27.triplet_pi-pi.xyz]

19
Electronic energy: -643.409751025 a.u.	Gibbs free energy correction: 0.092166 a.u.
C	1.029693	0.975842	-0.000094
C	1.720935	-0.214722	-0.000160
C	1.036932	-1.450352	-0.000099
C	-0.440929	-1.427035	0.000033
C	-1.161622	-0.247610	0.000103
C	-0.442776	0.958537	0.000046
H	1.527832	1.942413	-0.000144
H	-2.246775	-0.196933	0.000200
N	-1.129758	2.176417	0.000121
O	-0.444631	3.210247	0.000066
O	-2.364546	2.151925	0.000237
O	-0.956891	-2.639363	0.000072
C	-2.379594	-2.773791	0.000196
H	-2.799399	-2.304870	0.900813
H	-2.799557	-2.304862	-0.900344
H	-2.574723	-3.849161	0.000208
H	1.544294	-2.411100	-0.000146
C	3.162142	-0.209890	-0.000295
N	4.319500	-0.222677	-0.000403
