# Supplementary material for: Excited-state configuration controls the ability of nitroarenes to act as energy transfer catalysts
Source: Nat Catal. 2025 Dec 17;8(12):1361–9. doi: 10.1038/s41929-025-01453-z (PMC12727535; doi:10.1038/s41929-025-01453-z)
Supplement: Supplementary file 2 — The atomic coordinates of optimized structures. [file 41929_2025_1453_MOESM2_ESM.zip › N28.singlet.xyz]

21
Electronic energy: -888.347846983 a.u.	Gibbs free energy correction: 0.102251 a.u.
C	1.841737	-0.334495	-0.000106
C	1.108816	0.847292	-0.000112
C	-0.283276	0.757435	-0.000145
C	-0.892839	-0.513313	-0.000145
C	-0.122676	-1.667811	-0.000151
C	1.270623	-1.594668	-0.000174
H	1.641503	1.794120	-0.000077
H	-0.621427	-2.635555	-0.000179
H	1.902467	-2.479117	-0.000156
N	3.320026	-0.225920	-0.000052
O	3.795636	0.888664	-0.000111
O	3.950460	-1.259045	0.000476
O	-1.112401	1.815146	0.000082
C	-0.531329	3.106935	0.000287
H	0.083818	3.262679	-0.899546
H	-1.368733	3.810990	0.000434
H	0.083902	3.262417	0.900106
C	-2.397375	-0.596322	-0.000077
F	-2.927439	-0.009146	1.078137
F	-2.810816	-1.873207	-0.000103
F	-2.927674	-0.009039	-1.078041
