# Supplementary material for: Excited-state configuration controls the ability of nitroarenes to act as energy transfer catalysts
Source: Nat Catal. 2025 Dec 17;8(12):1361–9. doi: 10.1038/s41929-025-01453-z (PMC12727535; doi:10.1038/s41929-025-01453-z)
Supplement: Supplementary file 2 — The atomic coordinates of optimized structures. [file 41929_2025_1453_MOESM2_ESM.zip › N28.triplet_n-pi.xyz]

21
Electronic energy: -888.246617343 a.u.	Gibbs free energy correction: 0.097051 a.u.
C	-1.848044	-0.334325	-0.076042
C	-1.101941	0.845937	-0.058184
C	0.288562	0.754594	-0.023917
C	0.905066	-0.512464	-0.013816
C	0.130387	-1.664077	-0.033874
C	-1.260664	-1.594270	-0.067497
H	-1.622386	1.799726	-0.055488
H	0.627016	-2.633053	-0.020870
H	-1.880419	-2.487665	-0.076025
N	-3.264949	-0.229940	-0.173806
O	-3.865707	0.882435	0.126172
O	-4.016028	-1.252544	0.131373
O	1.115241	1.815510	0.005028
C	0.534211	3.105589	-0.008221
H	-0.106827	3.259722	0.873888
H	1.370459	3.810796	0.017536
H	-0.055182	3.264299	-0.924911
C	2.405756	-0.594852	0.020747
F	2.967118	-0.001025	-1.039870
F	2.820130	-1.872734	0.021878
F	2.916522	-0.015602	1.114298
