# Supplementary material for: Excited-state configuration controls the ability of nitroarenes to act as energy transfer catalysts
Source: Nat Catal. 2025 Dec 17;8(12):1361–9. doi: 10.1038/s41929-025-01453-z (PMC12727535; doi:10.1038/s41929-025-01453-z)
Supplement: Supplementary file 2 — The atomic coordinates of optimized structures. [file 41929_2025_1453_MOESM2_ESM.zip › N28.triplet_pi-pi.xyz]

21
Electronic energy: -888.244579444 a.u.	Gibbs free energy correction: 0.096957 a.u.
C	-1.905140	-0.295574	-0.000288
C	-1.149032	0.877117	-0.000304
C	0.234541	0.772530	-0.000022
C	0.916522	-0.547229	-0.000094
C	0.142291	-1.694522	0.000119
C	-1.245346	-1.617068	0.000058
H	-1.677495	1.826969	-0.000525
H	0.631610	-2.667394	0.000215
H	-1.882777	-2.497204	0.000175
N	-3.299399	-0.227620	-0.000355
O	-3.837000	0.885739	-0.000556
O	-3.913390	-1.306463	0.000196
O	1.071158	1.787752	0.000215
C	0.546384	3.116472	0.000349
H	-0.060909	3.278642	0.901296
H	1.418368	3.775149	0.000785
H	-0.060268	3.278990	-0.900975
C	2.411371	-0.591758	0.000019
F	2.933095	0.014815	-1.076433
F	2.850964	-1.856862	-0.000697
F	2.932782	0.013398	1.077534
