# Supplementary material for: Excited-state configuration controls the ability of nitroarenes to act as energy transfer catalysts
Source: Nat Catal. 2025 Dec 17;8(12):1361–9. doi: 10.1038/s41929-025-01453-z (PMC12727535; doi:10.1038/s41929-025-01453-z)
Supplement: Supplementary file 2 — The atomic coordinates of optimized structures. [file 41929_2025_1453_MOESM2_ESM.zip › N29.singlet.xyz]

21
Electronic energy: -888.348768963 a.u.	Gibbs free energy correction: 0.101211 a.u.
C	0.329964	-1.036197	0.000011
C	1.074896	0.146858	0.000023
C	0.461377	1.387793	0.000012
C	-0.940705	1.478584	-0.000014
C	-1.709987	0.315286	-0.000029
C	-1.045111	-0.908817	-0.000017
H	0.793824	-2.020409	0.000023
H	-2.796614	0.316696	-0.000047
N	-1.867757	-2.140372	-0.000035
O	-1.280386	-3.198460	-0.000022
O	-3.071888	-2.003220	-0.000038
O	-1.448262	2.726981	-0.000018
C	-2.857824	2.856285	-0.000051
H	-3.298173	2.396973	-0.899249
H	-3.298214	2.396982	0.899131
H	-3.062243	3.931363	-0.000061
H	1.045004	2.307160	0.000027
C	2.576581	0.037624	0.000040
F	3.013399	-0.630552	1.075771
F	3.168711	1.237318	0.000109
F	3.013430	-0.630440	-1.075748
