# Supplementary material for: Excited-state configuration controls the ability of nitroarenes to act as energy transfer catalysts
Source: Nat Catal. 2025 Dec 17;8(12):1361–9. doi: 10.1038/s41929-025-01453-z (PMC12727535; doi:10.1038/s41929-025-01453-z)
Supplement: Supplementary file 2 — The atomic coordinates of optimized structures. [file 41929_2025_1453_MOESM2_ESM.zip › N29.triplet_n-pi.xyz]

21
Electronic energy: -888.246767264 a.u.	Gibbs free energy correction: 0.095828 a.u.
C	-0.318486	-1.030837	-0.065926
C	-1.079087	0.140448	-0.018866
C	-0.491498	1.392773	0.008984
C	0.909439	1.498806	-0.006567
C	1.697745	0.350392	-0.052973
C	1.061228	-0.894568	-0.078721
H	-0.781246	-2.015562	-0.081852
H	2.784065	0.383402	-0.055086
N	1.872806	-2.061653	-0.191810
O	1.371263	-3.230229	0.104431
O	3.132256	-2.015429	0.123258
O	1.401409	2.754505	0.028842
C	2.807336	2.905213	0.012020
H	3.269221	2.425583	0.889783
H	3.241842	2.481348	-0.907456
H	2.996407	3.982838	0.042595
H	-1.088518	2.302146	0.042672
C	-2.577662	0.003682	0.009586
F	-3.022523	-0.692113	-1.046663
F	-3.194373	1.190932	-0.000277
F	-2.985874	-0.653754	1.104113
