# Supplementary material for: Excited-state configuration controls the ability of nitroarenes to act as energy transfer catalysts
Source: Nat Catal. 2025 Dec 17;8(12):1361–9. doi: 10.1038/s41929-025-01453-z (PMC12727535; doi:10.1038/s41929-025-01453-z)
Supplement: Supplementary file 2 — The atomic coordinates of optimized structures. [file 41929_2025_1453_MOESM2_ESM.zip › N29.triplet_pi-pi.xyz]

21
Electronic energy: -888.244632066 a.u.	Gibbs free energy correction: 0.095087 a.u.
C	0.330792	-1.050721	-0.001153
C	1.097518	0.080841	-0.001496
C	0.510869	1.362899	-0.001901
C	-0.964140	1.451967	-0.001013
C	-1.768535	0.329263	-0.000305
C	-1.139575	-0.926906	-0.000405
H	0.757502	-2.050752	-0.001137
H	-2.854353	0.357814	0.000563
N	-1.914104	-2.089919	0.000618
O	-1.307488	-3.172418	-0.000219
O	-3.144677	-1.975525	0.000589
O	-1.390082	2.700228	-0.000451
C	-2.798698	2.935184	0.000770
H	-3.252442	2.497087	-0.899089
H	-3.250861	2.496860	0.901291
H	-2.918060	4.021689	0.001015
H	1.087444	2.284662	-0.002730
C	2.598717	-0.004585	0.000264
F	3.113363	0.598656	1.081529
F	3.117086	0.616023	-1.069359
F	3.032415	-1.266219	-0.009076
