# Supplementary material for: Excited-state configuration controls the ability of nitroarenes to act as energy transfer catalysts
Source: Nat Catal. 2025 Dec 17;8(12):1361–9. doi: 10.1038/s41929-025-01453-z (PMC12727535; doi:10.1038/s41929-025-01453-z)
Supplement: Supplementary file 2 — The atomic coordinates of optimized structures. [file 41929_2025_1453_MOESM2_ESM.zip › N30.singlet.xyz]

19
Electronic energy: -643.519039311 a.u.	Gibbs free energy correction: 0.098556 a.u.
C	1.405111	-0.151182	0.000005
C	0.618712	0.993347	0.000038
C	-0.765229	0.851068	-0.000042
C	-1.353670	-0.435349	-0.000148
C	-0.531581	-1.569707	-0.000187
C	0.851036	-1.424503	-0.000095
H	1.084952	1.976792	0.000091
H	-0.963655	-2.567675	-0.000259
H	1.511982	-2.289419	-0.000099
N	2.868960	-0.007287	0.000092
O	3.316043	1.118924	-0.000054
O	3.526391	-1.025897	0.000117
C	-1.616256	2.010419	0.000017
N	-2.285253	2.954990	0.000012
O	-2.690768	-0.461700	-0.000044
C	-3.336988	-1.723754	0.000189
H	-3.074629	-2.299526	0.900977
H	-4.409306	-1.507355	0.000657
H	-3.075421	-2.299392	-0.900908
