# Supplementary material for: Excited-state configuration controls the ability of nitroarenes to act as energy transfer catalysts
Source: Nat Catal. 2025 Dec 17;8(12):1361–9. doi: 10.1038/s41929-025-01453-z (PMC12727535; doi:10.1038/s41929-025-01453-z)
Supplement: Supplementary file 2 — The atomic coordinates of optimized structures. [file 41929_2025_1453_MOESM2_ESM.zip › N30.triplet_n-pi.xyz]

19
Electronic energy: -643.414311200 a.u.	Gibbs free energy correction: 0.093103 a.u.
C	-1.404498	-0.155260	-0.088495
C	-0.610450	0.987395	-0.069666
C	0.774786	0.846851	-0.026831
C	1.370130	-0.432713	-0.006692
C	0.548629	-1.564814	-0.029804
C	-0.835127	-1.425474	-0.073932
H	-1.065572	1.976246	-0.076569
H	0.980211	-2.563067	-0.010934
H	-1.482195	-2.301311	-0.084315
N	-2.821540	-0.020604	-0.193787
O	-3.386612	1.104250	0.144704
O	-3.587419	-1.016953	0.146426
C	1.616473	2.012932	0.000905
N	2.274547	2.965093	0.021454
O	2.712533	-0.455110	0.034081
C	3.353427	-1.716766	0.058156
H	3.118040	-2.297502	-0.847573
H	4.426569	-1.505544	0.089773
H	3.063662	-2.290655	0.952409
