# Supplementary material for: Excited-state configuration controls the ability of nitroarenes to act as energy transfer catalysts
Source: Nat Catal. 2025 Dec 17;8(12):1361–9. doi: 10.1038/s41929-025-01453-z (PMC12727535; doi:10.1038/s41929-025-01453-z)
Supplement: Supplementary file 2 — The atomic coordinates of optimized structures. [file 41929_2025_1453_MOESM2_ESM.zip › N30.triplet_pi-pi.xyz]

19
Electronic energy: -643.400316484 a.u.	Gibbs free energy correction: 0.091239 a.u.
C	1.438305	-0.143500	0.000067
C	0.618100	1.031415	0.000102
C	-0.732651	0.882694	-0.000197
C	-1.341541	-0.465698	-0.000405
C	-0.503042	-1.616993	-0.000732
C	0.852353	-1.495461	-0.000504
H	1.100968	2.005917	0.000425
H	-0.952800	-2.609281	-0.001333
H	1.529703	-2.343142	-0.000983
N	2.833589	0.002727	0.000215
O	3.296543	1.149869	-0.000010
O	3.504465	-1.035871	0.000508
C	-1.600874	2.021926	-0.000137
N	-2.301405	2.945097	-0.000021
O	-2.671250	-0.458783	0.000014
C	-3.362474	-1.701563	0.000741
H	-3.110639	-2.279223	0.902162
H	-4.426316	-1.449009	0.002438
H	-3.113337	-2.278673	-0.901773
