# Supplementary material for: Excited-state configuration controls the ability of nitroarenes to act as energy transfer catalysts
Source: Nat Catal. 2025 Dec 17;8(12):1361–9. doi: 10.1038/s41929-025-01453-z (PMC12727535; doi:10.1038/s41929-025-01453-z)
Supplement: Supplementary file 2 — The atomic coordinates of optimized structures. [file 41929_2025_1453_MOESM2_ESM.zip › N31.singlet.xyz]

21
Electronic energy: -888.351170802 a.u.	Gibbs free energy correction: 0.102487 a.u.
C	-1.807994	0.221358	-0.000055
C	-0.811424	-0.749921	-0.000025
C	0.511851	-0.346469	-0.000144
C	0.840930	1.025620	-0.000362
C	-0.181113	1.982986	-0.000396
C	-1.511371	1.575771	-0.000232
H	-1.080291	-1.804228	0.000137
H	0.051983	3.045196	-0.000607
H	-2.326073	2.297638	-0.000247
N	-3.215231	-0.203590	0.000104
O	-3.436193	-1.395408	0.000066
O	-4.059279	0.667304	0.000251
C	1.621149	-1.364938	-0.000006
F	2.404986	-1.246722	1.077705
F	2.404942	-1.247091	-1.077723
F	1.129119	-2.612332	0.000256
O	2.150771	1.312224	-0.000595
C	2.537739	2.675036	0.000710
H	2.167720	3.188695	0.901437
H	3.631769	2.673493	0.001523
H	2.169098	3.190046	-0.899816
