# Supplementary material for: Excited-state configuration controls the ability of nitroarenes to act as energy transfer catalysts
Source: Nat Catal. 2025 Dec 17;8(12):1361–9. doi: 10.1038/s41929-025-01453-z (PMC12727535; doi:10.1038/s41929-025-01453-z)
Supplement: Supplementary file 2 — The atomic coordinates of optimized structures. [file 41929_2025_1453_MOESM2_ESM.zip › N31.triplet_n-pi.xyz]

21
Electronic energy: -888.246114419 a.u.	Gibbs free energy correction: 0.097043 a.u.
C	1.807316	0.234066	-0.089565
C	0.807788	-0.738558	-0.072684
C	-0.518519	-0.342433	-0.029894
C	-0.860971	1.023536	-0.008445
C	0.155764	1.982841	-0.030339
C	1.490351	1.586891	-0.074043
H	1.070289	-1.794702	-0.080506
H	-0.081258	3.044255	-0.010327
H	2.290474	2.325472	-0.083236
N	3.171663	-0.169800	-0.195343
O	3.515480	-1.378357	0.150901
O	4.117188	0.661063	0.136520
C	-1.616770	-1.371869	0.000503
F	-1.114196	-2.616317	-0.025739
F	-2.438724	-1.256224	-1.049004
F	-2.364953	-1.271312	1.105122
O	-2.178163	1.301588	0.032446
C	-2.565425	2.661466	0.057259
H	-2.223241	3.187697	-0.847922
H	-3.659271	2.660866	0.088899
H	-2.171018	3.169693	0.951393
