# Supplementary material for: Excited-state configuration controls the ability of nitroarenes to act as energy transfer catalysts
Source: Nat Catal. 2025 Dec 17;8(12):1361–9. doi: 10.1038/s41929-025-01453-z (PMC12727535; doi:10.1038/s41929-025-01453-z)
Supplement: Supplementary file 2 — The atomic coordinates of optimized structures. [file 41929_2025_1453_MOESM2_ESM.zip › N31.triplet_pi-pi.xyz]

21
Electronic energy: -888.235325797 a.u.	Gibbs free energy correction: 0.096132 a.u.
C	-1.846654	0.196781	-0.000444
C	-0.788444	-0.797762	-0.000405
C	0.493311	-0.378406	-0.000067
C	0.820242	1.046713	0.000063
C	-0.237847	2.016842	-0.000611
C	-1.538164	1.630171	-0.001030
H	-1.065457	-1.848727	-0.000526
H	0.006225	3.078553	-0.000881
H	-2.369851	2.327931	-0.001653
N	-3.175811	-0.222233	0.000285
O	-3.395689	-1.443872	0.000645
O	-4.048649	0.659977	0.000502
C	1.628219	-1.371011	-0.000071
F	2.403881	-1.218985	1.078970
F	2.403891	-1.218788	-1.079124
F	1.176484	-2.627811	-0.000149
O	2.121496	1.327111	0.000450
C	2.537079	2.686780	0.000691
H	2.173254	3.200144	0.902613
H	3.630246	2.661438	0.001258
H	2.174234	3.200168	-0.901613
