# Supplementary material for: Excited-state configuration controls the ability of nitroarenes to act as energy transfer catalysts
Source: Nat Catal. 2025 Dec 17;8(12):1361–9. doi: 10.1038/s41929-025-01453-z (PMC12727535; doi:10.1038/s41929-025-01453-z)
Supplement: Supplementary file 2 — The atomic coordinates of optimized structures. [file 41929_2025_1453_MOESM2_ESM.zip › N32.singlet.xyz]

16
Electronic energy: -621.232168725 a.u. 	 Gibbs free energy correction: 0.064310 a.u.
 C	-0.372954	 1.219134	-0.000008
 C	 1.025383	 1.208633	-0.000038
 C	 1.728418	 0.000020	-0.000001
 C	 1.025410	-1.208613	 0.000064
 C	-0.372923	-1.219149	 0.000096
 C	-1.033240	-0.000015	 0.000066
 H	-0.941716	 2.147222	-0.000024
 H	-0.941664	-2.147250	 0.000157
 N	-2.515252	-0.000033	 0.000117
 O	-3.061869	 1.078656	-0.000171
 O	-3.061845	-1.078734	-0.000088
 H	 2.817716	 0.000031	-0.000025
 C	 1.750032	-2.454790	 0.000113
 N	 2.333034	-3.454277	 0.000144
 C	 1.749967	 2.454831	-0.000096
 N	 2.332906	 3.454356	-0.000149
