# Supplementary material for: Excited-state configuration controls the ability of nitroarenes to act as energy transfer catalysts
Source: Nat Catal. 2025 Dec 17;8(12):1361–9. doi: 10.1038/s41929-025-01453-z (PMC12727535; doi:10.1038/s41929-025-01453-z)
Supplement: Supplementary file 2 — The atomic coordinates of optimized structures. [file 41929_2025_1453_MOESM2_ESM.zip › N32.triplet_n-pi.xyz]

16
Electronic energy: -621.131049167 a.u. 	 Gibbs free energy correction: 0.059258 a.u.
 C	 0.358759	 1.217041	 0.056308
 C	-1.037551	 1.203958	 0.010146
 C	-1.747161	 0.000060	-0.012723
 C	-1.037638	-1.203898	 0.010155
 C	 0.358663	-1.217080	 0.056318
 C	 1.035868	-0.000042	 0.076888
 H	 0.912670	 2.153843	 0.067242
 H	 0.912520	-2.153915	 0.067260
 N	 2.455220	-0.000133	 0.181681
 O	 3.123327	 1.078286	-0.113575
 O	 3.123248	-1.078454	-0.113705
 H	-2.835231	 0.000098	-0.047376
 C	-1.756157	-2.453756	-0.016687
 N	-2.333152	-3.456654	-0.037332
 C	-1.755960	 2.453879	-0.016707
 N	-2.332854	 3.456836	-0.037360
