# Supplementary material for: Excited-state configuration controls the ability of nitroarenes to act as energy transfer catalysts
Source: Nat Catal. 2025 Dec 17;8(12):1361–9. doi: 10.1038/s41929-025-01453-z (PMC12727535; doi:10.1038/s41929-025-01453-z)
Supplement: Supplementary file 2 — The atomic coordinates of optimized structures. [file 41929_2025_1453_MOESM2_ESM.zip › N32.triplet_pi-pi.xyz]

16
Electronic energy: -621.102314581 a.u. 	 Gibbs free energy correction: 0.056014 a.u.
 C	 0.365959	-1.275808	-0.000179
 C	-0.985824	-1.263172	-0.000093
 C	-1.739704	 0.000001	 0.000089
 C	-0.985821	 1.263173	 0.000179
 C	 0.365962	 1.275807	 0.000096
 C	 1.069797	-0.000000	-0.000088
 H	 0.951765	-2.191966	-0.000316
 H	 0.951769	 2.191965	 0.000159
 N	 2.488446	-0.000001	-0.000192
 O	 3.049073	-1.090759	-0.000221
 O	 3.049075	 1.090754	 0.000017
 H	-2.826138	 0.000002	 0.000154
 C	-1.732037	 2.489887	 0.000361
 N	-2.359959	 3.463349	 0.000508
 C	-1.732040	-2.489885	-0.000178
 N	-2.359964	-3.463345	-0.000242
