# Supplementary material for: Excited-state configuration controls the ability of nitroarenes to act as energy transfer catalysts
Source: Nat Catal. 2025 Dec 17;8(12):1361–9. doi: 10.1038/s41929-025-01453-z (PMC12727535; doi:10.1038/s41929-025-01453-z)
Supplement: Supplementary file 2 — The atomic coordinates of optimized structures. [file 41929_2025_1453_MOESM2_ESM.zip › N33.singlet.xyz]

20
Electronic energy: -1110.90120266 a.u.	Gibbs free energy correction: 0.070177 a.u.
C	1.218514	0.975370	0.028314
C	1.203459	-0.416022	0.021874
C	0.000010	-1.117328	-0.000003
C	-1.203445	-0.416047	-0.021861
C	-1.218508	0.975352	-0.028294
C	-0.000004	1.638387	0.000010
H	2.146939	1.543243	0.055651
H	-2.146881	1.543310	-0.055626
N	-0.000012	3.118949	-0.000001
O	1.077564	3.668352	0.032869
O	-1.077597	3.668340	-0.032884
H	-0.000009	-2.207652	-0.000020
C	2.503097	-1.178665	-0.000820
F	3.501178	-0.462737	0.526115
F	2.855462	-1.497263	-1.252097
F	2.405416	-2.323280	0.685687
C	-2.503092	-1.178679	0.000825
F	-2.405318	-2.323445	-0.685436
F	-3.501083	-0.462860	-0.526401
F	-2.855644	-1.497003	1.252115
