# Supplementary material for: Excited-state configuration controls the ability of nitroarenes to act as energy transfer catalysts
Source: Nat Catal. 2025 Dec 17;8(12):1361–9. doi: 10.1038/s41929-025-01453-z (PMC12727535; doi:10.1038/s41929-025-01453-z)
Supplement: Supplementary file 2 — The atomic coordinates of optimized structures. [file 41929_2025_1453_MOESM2_ESM.zip › N33.triplet_n-pi.xyz]

20
Electronic energy: -1110.79973478 a.u.	Gibbs free energy correction: 0.063391 a.u.
C	1.232621	0.920943	-0.062969
C	1.177537	-0.470995	-0.028685
C	-0.037536	-1.144938	-0.023904
C	-1.219236	-0.402693	-0.045431
C	-1.199402	0.984545	-0.083324
C	0.037456	1.631790	-0.086280
H	2.184596	1.450453	-0.066412
H	-2.120820	1.563665	-0.105501
N	0.073896	3.051515	-0.185908
O	1.166244	3.692492	0.118302
O	-0.983066	3.748383	0.119440
H	-0.066892	-2.233468	-0.010552
C	2.478095	-1.229950	0.009578
F	3.150055	-0.980531	1.140573
F	3.276965	-0.872945	-1.004371
F	2.286878	-2.550868	-0.066325
C	-2.537387	-1.129669	0.008192
F	-2.844689	-1.485423	1.262061
F	-2.503127	-2.251832	-0.720865
F	-3.540798	-0.372008	-0.448981
