# Supplementary material for: Excited-state configuration controls the ability of nitroarenes to act as energy transfer catalysts
Source: Nat Catal. 2025 Dec 17;8(12):1361–9. doi: 10.1038/s41929-025-01453-z (PMC12727535; doi:10.1038/s41929-025-01453-z)
Supplement: Supplementary file 2 — The atomic coordinates of optimized structures. [file 41929_2025_1453_MOESM2_ESM.zip › N33.triplet_pi-pi.xyz]

20
Electronic energy: -1110.77406529 a.u.	Gibbs free energy correction: 0.062777 a.u.
C	-1.279648	0.977538	-0.000644
C	0.000402	1.693001	-0.000228
C	1.280038	0.976853	-0.000363
C	1.252925	-0.367221	0.000256
C	-0.000346	-1.113713	0.001041
C	-1.253258	-0.366511	0.000036
H	-2.199334	1.557525	-0.001432
H	2.199907	1.556531	-0.000935
H	-0.000570	-2.201445	0.002453
N	0.000762	3.103250	0.000324
O	-1.092115	3.666588	0.000389
O	1.093849	3.666061	0.000662
C	2.522630	-1.172300	-0.000020
F	3.609415	-0.402499	0.000093
F	2.573595	-1.966835	-1.076972
F	2.573718	-1.967365	1.076550
C	-2.523139	-1.171372	-0.000208
F	-3.609831	-0.401368	-0.001585
F	-2.575139	-1.965328	1.077134
F	-2.573631	-1.967072	-1.076329
