# Supplementary material for: Excited-state configuration controls the ability of nitroarenes to act as energy transfer catalysts
Source: Nat Catal. 2025 Dec 17;8(12):1361–9. doi: 10.1038/s41929-025-01453-z (PMC12727535; doi:10.1038/s41929-025-01453-z)
Supplement: Supplementary file 2 — The atomic coordinates of optimized structures. [file 41929_2025_1453_MOESM2_ESM.zip › N34.singlet.xyz]

20
Electronic energy: -590.373705881 a.u.	Gibbs free energy correction: 0.116717 a.u.
C	-1.426426	1.536244	0.028551
C	-0.436337	2.540268	0.069890
C	0.888268	2.184257	0.070854
C	1.285090	0.820899	0.024391
C	0.301732	-0.216886	-0.001518
C	-1.060994	0.213408	0.009224
H	-2.485761	1.784928	0.014351
N	-2.180623	-0.751840	0.012124
O	-3.231593	-0.383402	-0.466881
O	-1.995450	-1.840840	0.515584
H	1.666977	2.948487	0.101826
H	-0.733443	3.587863	0.101474
C	0.746756	-1.568151	-0.075141
H	0.018395	-2.372031	-0.099442
C	2.089126	-1.857075	-0.111499
H	2.407552	-2.898246	-0.172093
C	2.664439	0.478796	-0.004055
H	3.398786	1.285715	0.021310
C	3.062613	-0.830945	-0.068902
H	4.122605	-1.084785	-0.092683
