# Supplementary material for: Excited-state configuration controls the ability of nitroarenes to act as energy transfer catalysts
Source: Nat Catal. 2025 Dec 17;8(12):1361–9. doi: 10.1038/s41929-025-01453-z (PMC12727535; doi:10.1038/s41929-025-01453-z)
Supplement: Supplementary file 2 — The atomic coordinates of optimized structures. [file 41929_2025_1453_MOESM2_ESM.zip › N34.triplet_n-pi.xyz]

20
Electronic energy: -590.273984146 a.u.	Gibbs free energy correction: 0.111630 a.u.
C	-1.395652	1.568324	-0.024774
C	-0.384349	2.552431	0.046795
C	0.937079	2.185443	0.084648
C	1.314973	0.815330	0.037836
C	0.312921	-0.195271	-0.038586
C	-1.048347	0.238268	-0.046252
H	-2.449048	1.839828	-0.050076
H	-0.667421	3.604369	0.078493
N	-2.085718	-0.738964	-0.173163
O	-3.323343	-0.362820	-0.264241
O	-2.072628	-1.823792	0.552565
H	1.722099	2.941103	0.142954
C	0.713487	-1.556912	-0.124848
H	-0.039804	-2.340457	-0.194393
C	2.045631	-1.891804	-0.123500
H	2.337252	-2.939845	-0.196063
C	2.682715	0.429975	0.051232
H	3.442066	1.211047	0.118436
C	3.042745	-0.891610	-0.025444
H	4.095430	-1.175453	-0.016442
