# Supplementary material for: Excited-state configuration controls the ability of nitroarenes to act as energy transfer catalysts
Source: Nat Catal. 2025 Dec 17;8(12):1361–9. doi: 10.1038/s41929-025-01453-z (PMC12727535; doi:10.1038/s41929-025-01453-z)
Supplement: Supplementary file 2 — The atomic coordinates of optimized structures. [file 41929_2025_1453_MOESM2_ESM.zip › N34.triplet_pi-pi.xyz]

20
Electronic energy: -590.277794076 a.u.	Gibbs free energy correction: 0.109877 a.u.
C	-1.501903	1.538732	-0.000012
C	-0.575225	2.525626	-0.000067
C	0.824713	2.217756	-0.000093
C	1.266136	0.863785	-0.000056
C	0.315488	-0.225126	0.000004
C	-1.082457	0.138429	0.000021
H	-2.568602	1.737584	0.000009
N	-2.141155	-0.816410	0.000066
O	-3.290202	-0.372900	0.000067
O	-1.885097	-2.019435	0.000107
H	1.566389	3.015394	-0.000138
H	-0.893546	3.568223	-0.000092
C	0.814971	-1.533464	0.000041
H	0.117540	-2.362881	0.000088
C	2.211963	-1.795676	0.000018
H	2.551749	-2.830757	0.000048
C	2.631651	0.573780	-0.000078
H	3.340996	1.403042	-0.000125
C	3.110003	-0.758872	-0.000041
H	4.183902	-0.946881	-0.000060
