# Supplementary material for: Excited-state configuration controls the ability of nitroarenes to act as energy transfer catalysts
Source: Nat Catal. 2025 Dec 17;8(12):1361–9. doi: 10.1038/s41929-025-01453-z (PMC12727535; doi:10.1038/s41929-025-01453-z)
Supplement: Supplementary file 2 — The atomic coordinates of optimized structures. [file 41929_2025_1453_MOESM2_ESM.zip › N35.singlet.xyz]

28
Electronic energy: -782.316371602 a.u.	Gibbs free energy correction: 0.176762 a.u.
C	-3.247903	-0.044946	0.013374
C	-2.615492	1.144168	0.355953
C	-1.226850	1.186626	0.335391
C	-0.471819	0.059277	-0.026407
C	-1.150354	-1.121492	-0.369146
C	-2.538186	-1.183382	-0.349407
H	-3.216000	2.005611	0.641371
H	-0.715867	2.103754	0.630268
H	-0.580437	-1.997275	-0.681033
H	-3.080676	-2.087376	-0.619095
N	-4.720496	-0.100633	0.035083
O	-5.243580	-1.152707	-0.265222
O	-5.312556	0.909080	0.352074
C	1.008306	0.114866	-0.044835
C	1.776590	-0.981114	0.355563
C	1.684354	1.273971	-0.463574
C	3.170610	-0.940187	0.348010
H	1.280408	-1.885437	0.711932
C	3.067460	1.328921	-0.482120
H	1.112944	2.137741	-0.807455
C	3.824007	0.221156	-0.074390
H	3.730230	-1.812353	0.680671
H	3.598619	2.219312	-0.817879
O	5.168585	0.372627	-0.125172
C	5.962237	-0.725441	0.270316
H	5.774223	-1.605564	-0.366081
H	7.003279	-0.407042	0.152182
H	5.779403	-0.993484	1.323730
