# Supplementary material for: Excited-state configuration controls the ability of nitroarenes to act as energy transfer catalysts
Source: Nat Catal. 2025 Dec 17;8(12):1361–9. doi: 10.1038/s41929-025-01453-z (PMC12727535; doi:10.1038/s41929-025-01453-z)
Supplement: Supplementary file 2 — The atomic coordinates of optimized structures. [file 41929_2025_1453_MOESM2_ESM.zip › N35.triplet_n-pi.xyz]

28
Electronic energy: -782.212667884 a.u.	Gibbs free energy correction: 0.171298 a.u.
C	-3.252539	-0.067621	0.087187
C	-2.531400	-1.201589	-0.283687
C	-1.144398	-1.131794	-0.322282
C	-0.462285	0.047634	0.013917
C	-1.220492	1.167507	0.388230
C	-2.608376	1.120309	0.429800
H	-3.063036	-2.111029	-0.559348
H	-0.577183	-2.005088	-0.646995
H	-0.711626	2.088804	0.674920
H	-3.198234	1.988038	0.721019
N	-4.671380	-0.144207	0.186495
O	-5.388458	0.942589	0.179026
O	-5.321067	-1.090553	-0.428023
C	1.017785	0.109286	-0.024017
C	1.797199	-0.979824	0.373116
C	1.684186	1.267396	-0.460293
C	3.191322	-0.934049	0.343905
H	1.309463	-1.883598	0.742581
C	3.067093	1.328716	-0.497095
H	1.104029	2.126175	-0.802319
C	3.834058	0.226925	-0.094111
H	3.759049	-1.802359	0.673207
H	3.589502	2.219577	-0.845369
O	5.178764	0.383643	-0.165106
C	5.980390	-0.709529	0.225212
H	5.785822	-1.594410	-0.402832
H	7.019115	-0.389761	0.090487
H	5.813594	-0.972533	1.282714
