# Supplementary material for: Excited-state configuration controls the ability of nitroarenes to act as energy transfer catalysts
Source: Nat Catal. 2025 Dec 17;8(12):1361–9. doi: 10.1038/s41929-025-01453-z (PMC12727535; doi:10.1038/s41929-025-01453-z)
Supplement: Supplementary file 2 — The atomic coordinates of optimized structures. [file 41929_2025_1453_MOESM2_ESM.zip › N35.triplet_pi-pi.xyz]

28
Electronic energy: -782.217356360 a.u.	Gibbs free energy correction: 0.171144 a.u.
C	3.270914	-0.051052	-0.000304
C	2.516873	-1.261828	-0.000420
C	1.159375	-1.202727	-0.000292
C	0.434150	0.067784	-0.000037
C	1.262145	1.273117	0.000075
C	2.619365	1.219451	-0.000054
H	3.056755	-2.205719	-0.000608
H	0.608013	-2.140127	-0.000381
H	0.789774	2.252861	0.000262
H	3.236063	2.115047	0.000026
N	4.692786	-0.110305	-0.000440
O	5.309592	0.952328	-0.000332
O	5.219856	-1.220256	-0.000659
C	-0.962315	0.124392	0.000093
C	-1.691491	1.380878	0.000376
C	-1.788911	-1.068199	-0.000042
C	-3.053721	1.425223	0.000517
H	-1.147633	2.321821	0.000488
C	-3.161398	-1.015703	0.000099
H	-1.320416	-2.048561	-0.000267
C	-3.824965	0.230901	0.000387
H	-3.590598	2.373886	0.000736
H	-3.726545	-1.946357	-0.000016
O	-5.155247	0.395982	0.000555
C	-5.972690	-0.761465	0.000446
H	-5.793278	-1.369782	0.900309
H	-7.005721	-0.400539	0.000645
H	-5.793508	-1.369452	-0.899686
