# Supplementary material for: Excited-state configuration controls the ability of nitroarenes to act as energy transfer catalysts
Source: Nat Catal. 2025 Dec 17;8(12):1361–9. doi: 10.1038/s41929-025-01453-z (PMC12727535; doi:10.1038/s41929-025-01453-z)
Supplement: Supplementary file 2 — The atomic coordinates of optimized structures. [file 41929_2025_1453_MOESM2_ESM.zip › N36.singlet.xyz]

21
Electronic energy: -590.582156624 a.u.	Gibbs free energy correction: 0.128128 a.u.
C	0.930131	-1.574646	-0.000370
C	-0.396678	-2.010607	-0.000291
C	-1.462463	-1.116417	-0.000122
C	-1.182838	0.268090	-0.000034
C	0.129295	0.731966	-0.000115
C	1.155734	-0.210335	-0.000284
H	1.771796	-2.262980	-0.000506
H	-0.609313	-3.080650	-0.000365
H	0.389548	1.786857	-0.000052
N	2.547049	0.282833	-0.000377
O	3.433155	-0.543970	0.000386
O	2.715795	1.484511	0.000607
O	-2.271260	1.074875	0.000132
C	-2.043770	2.469933	0.000219
H	-1.487487	2.782185	0.898499
H	-1.487651	2.782328	-0.898112
H	-3.032779	2.939440	0.000347
C	-2.894323	-1.565723	-0.000031
H	-3.421087	-1.171896	0.881249
H	-3.421257	-1.171713	-0.881127
H	-2.963158	-2.660296	-0.000135
