# Supplementary material for: Excited-state configuration controls the ability of nitroarenes to act as energy transfer catalysts
Source: Nat Catal. 2025 Dec 17;8(12):1361–9. doi: 10.1038/s41929-025-01453-z (PMC12727535; doi:10.1038/s41929-025-01453-z)
Supplement: Supplementary file 2 — The atomic coordinates of optimized structures. [file 41929_2025_1453_MOESM2_ESM.zip › N36.triplet_n-pi.xyz]

21
Electronic energy: -590.478338160 a.u.	Gibbs free energy correction: 0.122842 a.u.
C	0.903780	-1.585914	-0.057473
C	-0.426714	-2.007050	-0.009552
C	-1.486798	-1.107591	0.012097
C	-1.189688	0.272020	-0.012377
C	0.125706	0.725384	-0.060410
C	1.153249	-0.221296	-0.077569
H	1.730929	-2.292587	-0.066638
H	-0.646114	-3.075836	0.013982
H	0.383022	1.781456	-0.067027
N	2.496824	0.243962	-0.193920
O	3.488425	-0.538478	0.133902
O	2.798771	1.468459	0.119091
O	-2.268993	1.092408	0.018753
C	-2.030037	2.484040	-0.004754
H	-1.440516	2.802312	0.870126
H	-1.502996	2.782823	-0.925269
H	-3.014299	2.962913	0.024226
C	-2.922512	-1.544368	0.061711
H	-3.420747	-1.141384	0.955545
H	-3.476717	-1.159152	-0.806621
H	-2.997877	-2.638745	0.075108
