# Supplementary material for: Excited-state configuration controls the ability of nitroarenes to act as energy transfer catalysts
Source: Nat Catal. 2025 Dec 17;8(12):1361–9. doi: 10.1038/s41929-025-01453-z (PMC12727535; doi:10.1038/s41929-025-01453-z)
Supplement: Supplementary file 2 — The atomic coordinates of optimized structures. [file 41929_2025_1453_MOESM2_ESM.zip › N36.triplet_pi-pi.xyz]

21
Electronic energy: -590.482052379 a.u.	Gibbs free energy correction: 0.122288 a.u.
C	0.907901	-1.609235	-0.000117
C	-0.393431	-2.042736	-0.000181
C	-1.476485	-1.145625	-0.000128
C	-1.149476	0.304716	0.000003
C	0.147213	0.779261	0.000070
C	1.191703	-0.158364	0.000011
H	1.760356	-2.282746	-0.000157
H	-0.603700	-3.113149	-0.000276
H	0.410290	1.833017	0.000164
N	2.511152	0.280126	0.000075
O	3.398391	-0.595873	0.000019
O	2.732046	1.502472	0.000183
O	-2.230242	1.070046	0.000046
C	-2.056725	2.485203	0.000171
H	-1.508256	2.798849	0.899463
H	-1.508221	2.799002	-0.899048
H	-3.064839	2.908634	0.000187
C	-2.905078	-1.565693	-0.000195
H	-3.437311	-1.171785	0.880775
H	-3.437273	-1.171631	-0.881121
H	-2.984402	-2.659393	-0.000292
